# Supplementary material for: Climate Change, Health and Existential Risks to Civilization: A Comprehensive Review (1989–2013)
Source: Int J Environ Res Public Health. 2018 Oct 16;15(10):2266. doi: 10.3390/ijerph15102266 (PMC6210172; doi:10.3390/ijerph15102266)
Supplement: Supplementary file 1 [file ijerph-15-02266-s001.zip]

Archive with 1 entries (1 files):
- ijerph-358883-supplementary.xlsx
