# Supplementary material for: Climate Change, Health and Existential Risks to Civilization: A Comprehensive Review (1989–2013)
Source: Int J Environ Res Public Health. 2018 Oct 16;15(10):2266. doi: 10.3390/ijerph15102266 (PMC6210172; doi:10.3390/ijerph15102266)
Supplement: Supplementary file 1 [file ijerph-15-02266-s001.zip › ijerph-358883-supplementary.xlsx]

## Sheet: 1989-2018
kind of article	unique idenifier	year	author(s)	Journal	Title	Score	date GS citations checked	Google Scholar citations
editorial	1	1989	Anonymous	Lancet	Health in the Greenhouse	3	2018-05-27	NA
article	2	1989	Last	CMJA	A vision of health in the 21st century: medical response to the greenhouse effect.	3	2018-05-27	11
article	3	1989	Leaf	New Eng J Med	Potential health effects of global climatic and environmental changes	3	2018-05-27	172
article	4	1990	Kalkstein LS	Environmental Impact Assessment Review	A proposed global warming/health initiative	1	2018-08-27	4
editorial	5	1990	Kole TE.	Am Assoc Nurse Anaest J. (ANNAJ) 1990 Oct;58(5):327-31. Review.	Environmental and occupational hazards of the anesthesia workplace.	1	2018-08-27	19
article	6	1990	Sutherst	Search	Impact of climate change on pests and diseases in Australasia.	1	2018-05-27	45
article	7	1990	Andrews & Clayton	Env Imp Assess Rev	Environmental change and public health: An overview	2	2018-08-27	0
article	8	1990	Banks/Veron	J Roy Soc Med	The greenhouse effect and human population	3	2018-08-04	2
editorial	9	1990	Godlee F.	BMJ	Health implications of climatic change.	3	2018-08-04	8
article	10	1990	McCally& Cassel	Ann Int Med	Medical responsibility and global environmental change	3	2018-06-06	64
article	11	1991	Ewan C, Bryant EA, Calvert GD, Marthick J, Condon-Paoloni D.	Med J Aust. 1991 Apr 15;154(8):554-9.	Potential health effects of greenhouse effect and ozone layer depletion in Australia.	1	2018-05-27	15
article	12	1991	Fitzgerald WF, Clarkson TW.	Environ Health Perspect. 1991 Dec;96:159-66. Review.	Mercury and monomethylmercury: present and future concerns.	1	2018-08-27	397
article	13	1991	Goldstein BD, Reed DJ.	Environ Health Perspect.	Global atmospheric change and research needs in environmental health sciences.	1	2018-06-19	3
article	14	1991	Kalkstein LS, Giannini SH.	Environ Health Perspect. 1991 Dec;96:193-6. No abstract available.	A new approach to evaluate the impact of climate on human mortality.	1	2018-05-27	258
article	15	1991	Kalkstein LS, Giannini SH.	New Biol. 1991 Aug;3(8):727-8. No abstract available.	Global warming and human health: does a real threat exist?	1	2018-08-27	3
article	16	1991	Piver WT.	Environ Health Perspect. 1991 Dec;96:131-7. Review.	Global atmospheric changes	1	2018-06-19	22
article	17	1991	Shope	Environ Health Perspect. 1991 Dec;96:171-4. Review.	Global climate change and infectious diseases.	1	2018-05-27	264
article	18	1991	Jendritzky G.	Int J Biometeorol. 1991 Nov;35(3):139-50. Review.	Selected questions of topical interest in human bioclimatology.	1	2018-06-19	26
article	19	1991	Jutro PR.	Environ Health Perspect. 1991 Dec;96:167-70. Review.	Biological diversity, ecology, and global climate change	2	2018-06-19	25
article	20	1991	Longstreth	Environ Health Perspect.	Anticipated public health consequences of global climate change.	2	2018-05-27	31
editorial	21	1991	Godlee F.	BMJ. 1991 Nov 16;303(6812):1254-6. No abstract available.	Health implications of climatic change.	3	2018-06-19	8
article	22	1991	Haines, A	BMJ	Global warming and health.	3	2018-05-27	23
article	23	1991	Haines A, Fuchs	J Pub Hlth Med	Potential impacts on health of atmospheric change	3	2018-05-27	41
article	24	1991	Last & Guidotti	Public Health Rev. 1990-1991;18(1):49-67; discussion 69-72. Review.	Implications for human health of global ecological changes.	3	2018-06-06	21
editorial	25	1991	McMichael, AJ	Med J Aust.	Global warming, ecological disruption and human health: the penny drops.	3	2018-05-27	8
article	26	1992	Brown, Ritchie, Rotem	Hlth Prom Int	Health promotion and environmental management: a partnership for the future	1	2018-08-27	35
article	27	1992	Cook	J Roy Soc Med	Effect of global warming on the distribution of parasitic and other infectious diseases: a review.	1	2018-05-27	65
journalistic	28	1992	Epstein, P	Lancet	Health and environment	1	2018-08-05	NA
journalistic	29	1992	Epstein, P	Lancet	Brazil: Climate of change?	1	2018-08-05	NA
journalistic	30	1992	Pearce, F	New Sci	A plague on global warming	1	2018-08-27	8
article	31	1992	Soule, M.	J Wilderness Med	The social and public health implications of global warming and the onslaught of alien species	1	2018-05-27	12
editorial	32	1992	Anonymous	Lancet	Earth matters	2	2018-07-09	NA
article	33	1992	Graham	GeoJournal	Global climate change and human health	2	2018-05-27	7
article	34	1992	Powles J.	Soc Sci Med. 1992 Aug;35(4):377-87. Review.	Changes in disease patterns and related social trends.	2	2018-06-19	49
article	35	1992	McMichael, AJ	Aust J Pub Hlth	Ecological disruption and human health: the next great challenge to public health	3	2018-06-05	7
article	36	1992	Sanderson, G	Futurist	Climate change: the threat to human health	3	2018-08-27	8
article	37	1993	Freier. JE	Lancet	Eastern equine encephalomyelitis	1	2018-08-27	NA
article	38	1993	Kalkstein	Lancet. 1993 Dec 4;342(8884):1397-9. No abstract available.	Health and climate change. Direct impacts in cities.	1	2018-07-08	221
article	39	1993	Kalkstein et al	Experientia	The impact of climate change on human health: some international implications	1	2018-05-27	214
article	40	1993	Nicholls	Lancet	El Niño-Southern Oscillation and vector-borne disease	1	2018-05-27	180
article	41	1993	Rogers/Packer	Lancet	Vector-borne diseases, models, and global change	1	2018-06-06	145
article	42	1993	Jendritzky G.	Experientia. 1993 Sep 15;49(9):733-40. Review.	The atmospheric environment--an introduction.	1	2018-07-08	27
article	43	1993	Ahmad N.	INSTRAW News. 1993;(19):23-7, 32-7.	Stresses and storms: the case of Bangladesh.	2	2018-06-19	2
article	44	1993	Epstein/Sharp	Lancet	Medicine in a warmer world.	2	2018-07-08	5
article	45	1993	Parry/Rosenzweig	Lancet	Food supply and risk of hunger	2	2018-05-27	78
article	46	1993	Haines, A & Parry, M	J R Soc Med. 1993 Dec;86(12):707-11. No abstract available.	Climate change and human health.	3	2018-05-27	93
article	47	1993	Haines A, Epstein P, McMichael AJ	Lancet	Global health watch: monitoring impacts of environmental change	3	2018-05-27	98
article	48	1993	Last, J	Ann Rev PH	Global change: ozone depletion, greenhouse warming, and public health	3	2018-05-27	86
article	49	1993	McMichael, AJ	Int J Epidemiol.	Global environmental change and human population health: a conceptual and scientific challenge for epidemiology	3	2018-05-27	139
article	50	1993	Tickell, C	Parasitology	Global warming: trends and effects	3	2018-06-06	13
article	51	1994	Breslin K.	Environ Health Perspect. 1994 May;102(5):440-3. No abstract available.	Global climate change: beyond sunburn.	1	2018-07-08	4
article	52	1994	Burgos, JJ	Entomol. Vect.,	Global climate change influence in the distribution of some pathogenic complexes (malaria and Chagas' disease) in Argentina	1	2018-08-27	36
article	53	1994	Dale & Husom	Acta anaesthesiologica scandinavica,	Nitrous oxide: At threat to personnel and global environment?	1	2018-08-27	29
article	54	1994	Emberlin	Allergy	The effects of patterns in climate and pollen abundance on allergy	1	2018-07-15	121
article	55	1994	Epstein PR., et al	Annals of the New York Academy of Sciences	Marine ecosystem health implications for public health	1	2018-08-27	28
article	56	1994	Haggett, P	Geografiska Annaler: Series B, Human Geography, 1994	Geographical aspects of the emergence of infectious diseases	1	2018-08-27	69
article	57	1994	Litsios S.	World Health Forum. 1994;15(2):193-5.	Sustainable development is healthy development.	1	2018-08-27	12
article	58	1994	Loevinsohn ME.	Lancet. 1994 Mar 19;343(8899):714-8.	Climatic warming and increased malaria incidence in Rwanda	1	2018-06-05	19
article	59	1994	Maguire T.	N Z Med J. 1994 Nov 9;107(989):448-50.	Do Ross River and dengue viruses pose a threat to New Zealand?	1	2018-08-27	43
article	60	1994	Manuel J.	Environ Health Perspect. 1994 May;102(5):436-9. No abstract available.	Global climate change: predicting the weather.	1	2018-07-08	1
article	61	1994	Reeves WC, Hardy JL, Reisen WK, Milby MM.	J Med Entomol. 1994 May;31(3):323-32.	Potential effect of global warming on mosquito-borne arboviruses.	1	2018-07-08	246
article	62	1994	Smith, K R.	Energy for sustainable development,	Health, energy, and greenhouse-gas impacts of biomass combustion in household stoves	1	2018-08-27	141
article	63	1994	Tester, PA	Annals of the New York Academy of Sciences	Harmful Marine Phytoplankton and Shellfish Toxicity Potential Consequences of Climate Changea	1	2018-08-27	51
article	64	1994	McMichael, AJ	J Pub Hlth Pol	Global environmental change and human health: new challenges to scientist and policy-maker	2	2018-06-05	19
article	65	1994	Alderson L.	Environ Health Perspect. 1994 May;102(5):444-7. No abstract available.	Global climate change: turning the tide.	2	2018-07-08	1
article	66	1994	DeAngelis T.	Environ Health Perspect. 1994 May;102(5):448-9. No abstract available.	Clinton's climate change action plan.	2	2018-08-28	3
article	67	1994	Epstein PR.	Ann N Y Acad Sci. 1994 Dec 15;740:423-35. Review. No abstract available.	Framework for an integrated assessment of health, climate change, and ecosystem vulnerability.	2	2018-06-05	21
article	68	1994	Lewis S.	Am J Clin Nutr. 1994 May;59(5 Suppl):1099S-1102S. doi: 10.1093/ajcn/59.5.1099Sa.	An opinion on the global impact of meat consumption.	2	2018-07-08	23
article	69	1994	McMichael AJ.	BMJ. 1994 Sep 3;309(6954):554-5.	Cairo conference.	2	2018-07-08	2
article	70	1994	Last	Int J Epidemiol.	New pathways in an age of ecological and ethical concerns	3	2018-06-05	21
article	71	1994	Smith R.	BMJ. 1994 Nov 26;309(6966):1384-5. No abstract available.	Doctors and climatic change.	3	2018-06-06	4
article	72	1994	Tickell C.	J R Coll Physicians Lond. 1994 Sep-Oct;28(5):453-9. No abstract available.	Environmental change and disease. The Lloyd Roberts Lecture 1994.	3	2018-07-08	1
article	73	1995	Bentham et al	Int J Biometeorol. 1995	Climate change and the incidence of food poisoning in England and Wales	1	2018-08-28	112
article	74	1995	de Casas et al	Soc Sci Med	Climate change and vector-borne diseases distribution	1	2018-06-06	30
article	75	1995	Douglas	Aust J PH	The control of communicable diseases in Australia	1	2018-06-06	0
article	76	1995	Epstein	Am J PH	Emerging diseases and ecosystem instability: new threats to public health.	1	2018-06-06	230
article	77	1995	Gordon, LJ	Journal of Environmental Health, 1995	Environmental health and protection: Century 21 challenges	1	2018-08-28	13
article	78	1995	Hennessy, KJ; AB Pittock	International Journal of Climatology	Greenhouse warming and threshold temperature events in Victoria, Australia	1	2018-08-28	64
article	79	1995	Jackson EK.	Med J Aust. 1995 Dec 4-18;163(11-12):570-4. Review.	Climate change and global infectious disease threats.	1	2018-06-06	32
article	80	1995	Langford IH, Bentham G.	Int J Biometeorol. 1995 Mar;38(3):141-7. Review.	The potential effects of climate change on winter mortality in England and Wales.	1	2018-06-06	140
article	81	1995	Martens WJ, Niessen LW, Rotmans J, Jetten TH, McMichael AJ.	Environ Health Perspect. 1995 May;103(5):458-64.	Potential impact of global climate change on malaria risk.	1	2018-06-06	447
article	82	1995	Martens WJ.	Med War. 1995 Oct-Dec;11(4):202-13.	Climate change and malaria: exploring the risks.	1	2018-07-09	33
article	83	1995	Martens WJ.	Studies in Environmental Scienc	Climate change and malaria risk	1	2018-08-28	54
article	84	1995	Meek SR.	Ann Trop Med Parasitol. 1995 Apr;89(2):135-47.	Vector control in some countries of Southeast Asia: comparing the vectors and the strategies.	1	2018-07-09	47
article	85	1995	Rowland MG.	Med War. 1995 Oct-Dec;11(4):188-94. Review.	Climate change and human health: possible communicable disease consequences in the United Kingdom.	1	2018-07-09	3
article	86	1995	Rowbotham EJ.	Med War. 1995 Oct-Dec;11(4):214-22.	The climate change convention and human health.	1	2018-07-09	0
article	87	1995	Tiedje, LB; J Wood	Public Health Nursing	Sensitizing nurses for a changing environmental health role	1	2018-08-28	17
article	88	1995	Wilson, M	BMJ	Infectious diseases: An ecological perspective.	1	2018-08-28	121
article	89	1995	Wein & Wein	Northern Review	Predictions of global warming influences on aboriginal food-use patterns in Northwestern Canada	1	2018-08-28	5
journalistic	90	1995	Haines, Andy	BMJ 1995; 311: 769 (Published 23 Sep 1995)	Global changes in climate will affect health	2	2018-08-06	3
journalistic	91	1995	Kerr RA	Science	Greenhouse report foresees growing global stress	2	2018-08-28	10
article	92	1995	Lewis, ND; M Rapaport -	Health & Place, 1995 - Elsevier	in a sea of change: health transitions in the Pacific	2	2018-08-28	20
article	93	1995	McMichael AJ.	Med War. 1995 Oct-Dec;11(4):195-201.	Conceptual and methodological challenges in predicting the health impacts of climate change.	2	2018-07-09	13
article	94	1995	McMichael AJ.	Epidemiology	The health of persons, populations, and planets: epidemiology comes full circle	2	2018-08-28	131
article	95	1995	McMichael AJ.	Med War	Conceptual and methodological challenges in predicting the health impacts of climate change	2	2018-08-28	13
article	96	1995	Rodriguez, E	Hlth Prom Int	Global environmental change: preventive measures to reduce the impact on human health	2	2018-08-28	5
editorial	97	1995	Smith JP.	J Adv Nurs. 1995 Jun;21(6):1033. No abstract available.	Potential impacts of climate change on health.	2	2018-07-09	13
journalistic	98	1995	Stone R.	Science. 1995 Feb 17;267(5200):957-8. No abstract available.	Global warming. If the mercury soars, so may health hazards.	2	2018-08-05	66
article	99	1995	Woodward A.	Aust N Z J Med. 1995 Feb;25(1):46-53. No abstract available.	Doctoring the planet: health effects of global change.	2	2018-08-28	3
article	100	1995	Hales S, Woodward A, Guest C.	Aust J Public Health. 1995 Dec;19(6):543-5. No abstract available.	Climate change in the South Pacific region: priorities for public health research.	3	2018-06-05	7
article	101	1995	Hancock, T, Garrett, M	Futures	Beyond medicine: health challenges and strategies in the 21st century	3	2018-08-28	13
article	102	1995	Kovats S, Haines A.	Med War. 1995 Oct-Dec;11(4):168-78. Review.	The potential health impacts of climate change: an overview.	3	2018-07-09	10
article	103	1995	Tickell C.	Br J Rheumatol. 1995 Dec;34(12):1105-11. Review. No abstract available.	Environmental change and disease.	3	2018-08-28	0
article	104	1996	Ando, M; K Tamura, S Yamamoto, C Liang	J Epid	Outline of health effects of global climate change	1	2018-08-28	7
article	105	1996	Bouma et al	Am J Trop Med Hyg	Falciparum malaria and climate change in the northwest frontier province of Pakistan	1	2018-06-05	185
article	106	1996	Bryan et al	Med J Aust	Malaria transmission and climate change in Australia	1	2018-06-05	101
article	107	1996	Carcavallo, RU; SC de Casas	Journal of Epidemiology,	Some health impacts of global warming in South America: vector-borne diseases	1	2018-08-28	25
article	108	1996	Colwell	Science	Global climate and infectious disease: the cholera paradigm	1	2018-06-05	1373
article	109	1996	Cross ER, Hyams KC.	Environ Health Perspect. 1996 Jul;104(7):724-7.	The potential effect of global warming on the geographic and seasonal distribution of Phlebotomus papatasi in southwest Asia.	1	2018-07-09	103
article	110	1996	Freeman, Bradley	Trans R Soc Trop Med Hyg	Temperature is predictive of severe malaria years in Zimbabwe	1	2018-08-28	51
article	111	1996	Jetten et al	J Med Entomology	Model simulations to estimate malaria risk under climate change	1	2018-06-05	72
article	112	1996	Kalkstein, LS, PF Jamason, JS Greene	Bull Am Meteor Soc	The Philadelphia hot weather–health watch/warning system: development and application, Summer 1995	1	2018-08-28	259
article	113	1996	Lederberg, J	J Am Med Ass	Infectious disease—a threat to global health and security	1	2018-08-28	59
article	114	1996	Lifson AR.	Lancet. 1996 May 4;347(9010):1201-2.	Mosquitoes, models, and dengue.	1	2018-07-09	83
article	115	1996	Lindsay SW, Birley MH.	Ann Trop Med Parasitol. 1996 Dec;90(6):573-88. Review.	Climate change and malaria transmission.	1	2018-06-05	325
article	116	1996	Louria, DB - 1996 - core.ac.uk	International Journal of Infectious Diseases,	Emerging and re-emerging infections: the societal variables	1	2018-08-28	16
article	117	1996	Martens	Climate Research	Global atmospheric change and human health: an integrated modelling approach	1	2018-06-05	25
article	118	1996	McKone TE, Daniels JI, Goldman M.	Risk Anal. 1996 Jun;16(3):377-93.	Uncertainties in the link between global climate change and predicted health risks from pollution: hexachlorobenzene (HCB) case study using a fugacity model.	1	2018-07-09	25
article	119	1996	Olliaro, P; J Cattani, D Wirth		Malaria, the submerged disease	1	2018-08-28	194
editorial	120	1996	Osterholm . MT	Postgraduate medicine	Emerging Infectious Diseases: A real public health crisis?	1	2018-08-28	24
article	121	1996	Patz JA, Epstein PR, Burke TA, Balbus JM.	JAMA. 1996 Jan 17;275(3):217-23.	Global climate change and emerging infectious diseases.	1	2018-05-27	743
article	122	1996	Patz/Balbus	Climate Research	Methods for assessing public health vulnerability to global climate change	1	2018-06-05	61
article	123	1996	Patz/Martens	J Epid	Climate impacts on vector-borne disease transmission: global and site-specific analyses	1	2018-08-28	11
article	124	1996	Semenza et al	New Eng J Med	Heat-related deaths during the July 1995 heat wave in Chicago	1	2018-06-05	1120
article	125	1996	Tukei PM.	Afr J Health Sci. 1996 May;3(2):27.	Emerging and re-emerging Infectious diseases: a global health threat.	1	2018-07-09	1
article	126	1996	Crombie H.	J R Soc Health. (Persp in PH) 1996 Apr;116(2):110-2. No abstract available.	Climate change	2	2018-07-09	NA
editorial	127	1996	Jackson et al	Med J Aust	Climate, health and medicine in a changing world	2	2018-06-05	1
article	128	1996	Smith M.	Aust Nurs J. 1996 Sep;4(3):20-3. No abstract available.	Climate change and your health.	2	2018-07-09	NA
article	129	1996	Westra L.	Sci Total Environ. 1996 May 17;184(1-2):57-66.	Environmental integrity, racism, health.	2	2018-07-09	17
article	130	1996	Amofah GK.	East Afr Med J. 1996 Aug;73(8):560-2. Review.	Global warming and health: a review.	3	2018-07-09	0
article	131	1996	Daily/Ehrlich	Ann Rev Energy Envt 1	Global change and susceptibility to disease	3	2018-06-05	92
article	132	1996	Monastersky	Sci News	Health in the Hot Zone. How Would Global Warming Affect Humans?	3	2018-08-28	15
article	133	1996	Godlee	BMJ	Climate change: not a threat but a promise.	3	2018-06-05	3
article	134	1997	Amiro BD.	Health Phys. 1997 May;72(5):693-700.	Potential effects of climatic change on radiological doses from disposal of Canadian nuclear fuel waste.	1	2018-07-09	1
article	135	1997	Ballester, F; D Corella, S Pérez-Hoyos	Int J Epidemiol.	Mortality as a function of temperature. A study in Valencia, Spain, 1991-1993.	1	2018-08-28	266
article	136	1997	Bi, Tong	Australian Epidemiologist	Climate change and communicable diseases: Global and Australian perspectives	1	2018-06-06	5
article	137	1997	Bouma MJ, Poveda G, Rojas W, Chavasse D, Quiñones M, Cox J, Patz J.	Trop Med Int Health. 1997 Dec;2(12):1122-7.	Predicting high-risk years for malaria in Colombia using parameters of El Niño Southern Oscillation.	1	2018-07-09	178
article	138	1997	Bouma, MJ, C Dye - Jama, 1997 - jamanetwork.com	J Am Med Ass	Cycles of malaria associated with El Niño in Venezuela	1	2018-08-28	267
article	139	1997	Bradley DJ.	Trop Med Int Health. 1997 Sep;2(9):823-4. No abstract available.	From chilly summer afternoons to global warming. Climate as a determinant of human disease.	1	2018-07-09	2
article	140	1997	Davis et al	Lancet	Short-term improvements in public health from global-climate policies on fossil-fuel combustion: an interim report	1	2018-06-06	52
article	141	1997	Dowlatabadi, H	Climatic Change	Assessing the Health Impacts of Climate Change. An Editorial Essay	1	2018-08-28	16
article	142	1997	Epstein P	People Planet. 1997;6(3):14-7.	The threatened plague.	1	2018-08-28	7
article	143	1997	Fankhauser, S; RSJ Tol	Mitigation and adaptation strategies for global change	The social costs of climate change: the IPCC second assessment report and beyond	1	2018-08-28	121
article	144	1997	Fidler, DP	Indiana Journal of Global Legal Studies	The globalization of public health: emerging infectious diseases and international relations	1	2018-08-28	110
article	145	1997	Haines A, McMichael AJ.	BMJ. 1997 Oct 4;315(7112):870-4. Review. No abstract available.	Climate change and health: implications for research, monitoring, and policy.	1	2018-06-06	53
article	146	1997	Janssen MA, Martens WJ.	Artif Life. 1997 Summer;3(3):213-36.	Modeling malaria as a complex adaptive system.	1	2018-07-09	40
article	147	1997	Jetten/Fochs	Am J Trop Med	Potential changes in the distribution of dengue transmission under climate warming	1	2018-06-06	365
article	148	1997	Juss, S	Indiana Journal of Global Legal Studies,	Global environmental change: Health and the challenge for human rights	1	2018-08-28	22
article	149	1997	Kalkstein LS, Greene JS.	Sci Am	An evaluation of climate/mortality relationships in large U.S. cities and the possible impacts of a climate change.	1	2018-06-06	541
article	150	1997	Karl, TR; N Nicholls, J Gregory	Global environmental change: Health and the challenge for human rights	The coming climate	1	2018-08-28	167
article	151	1997	Kondrachine, AV; PI Trigg	The Indian journal of medical research	Global overview of malaria.	1	2018-08-28	60
article	152	1997	Kumate J.	Arch Med Res. 1997 Summer;28(2):155-61. Review.	Infectious diseases in the 21st century.	1	2018-07-08	38
article	153	1997	Lacroix	Collegian. 1997 Jan;4(1):40. No abstract available.	Conference review - Climate change and human health in the Asia-Pacific	1	2018-08-04	0
article	154	1997	Martens et al	Climatic Change	Sensitivity of malaria, schistosomiasis and dengue to global warming	1	2018-06-06	302
article	155	1997	McMichael AJ, Haines A.	BMJ. 1997 Sep 27;315(7111):805-9. Review. No abstract available.	Global climate change: the potential effects on health.	1	2018-06-06	234
article	156	1997	Taubes	Science	Apocalypse not	1	2018-05-27	53
article	157	1997	Taylor D.	Environ Health Perspect. 1997 Nov;105(11):1186-91.	Seeing the forests for the more than the trees.	1	2018-07-09	34
article	158	1997	Weinstein P.	Environ Health Perspect. 1997 Apr;105(4):364-6.	An ecological approach to public health intervention: Ross River virus in Australia.	1	2018-07-09	45
article	159	1997	Woube M.	Indian J Malariol. 1997 Sep;34(3):140-63.	Geographical distribution and dramatic increases in incidences of malaria: consequences of the resettlement scheme in Gambela, SW Ethiopia.	1	2018-07-09	36
article	160	1997	Hales S, Weinstein P, Woodward A.	Rev Environ Health. 1997 Jul-Sep;12(3):191-9. Review.	Public health impacts of global climate change.	2	2018-06-06	40
article	161	1997	Choudhury, AM; MA Haque, DA Quadir - , 1997	Marine Geodesy	Consequences of global warming and sea level rise in Bangladesh	2	2018-08-28	21
article	162	1997	Jamieson, D	Indiana Journal of Global Legal Studies	Global responsibilities: Ethics, public health, and global environmental change	2	2018-08-28	29
article	163	1997	Martens WJ, Slooff R, Jackson EK.	Bull World Health Organ. 1997;75(6):583-8. Review.	Climate change, human health, and sustainable development.	2	2018-06-06	53
article	164	1997	McMichael, AJ	Ecosystem Health	Global environmental change and human health	2	2018-06-06	44
article	165	1997	McMichael, AJ	Envtl Modelling	Integrated assessment of potential health impact of global environmental change: prospects and limitations	2	2018-08-28	59
article	166	1997	Population Council	Pop Dev Rev	Climate change and human health	2	2018-08-28	NA
article	167	1997	Read C, Stott R.	BMJ. 1997 Sep 27;315(7111):758-9. No abstract available.	Climate change--thinking widely, working locally, acting personally.	2	2018-06-06	6
article	168	1997	Sharp, M	Lancet	Half-way at Kyoto-but to where?	2	2018-08-05	NA
editorial	169	1997	Smith, R	BMJ	Climate change: decision time in Kyoto.	2	2018-06-06	14
editorial	170	1997	McCally	BMJ	Five years down the road from Rio.	3	2018-06-06	6
article	171	1998	Carlsson-Kanyama, A	Food policy	Climate change and dietary choices—how can emissions of greenhouse gases from food consumption be reduced?	1	2018-08-28	372
article	172	1998	Colwell R, Epstein P, Gubler D, Hall M, Reiter P, Shukla J, Sprigg W, Takafuji E, Trtanj J.	Emerg Infect Dis. 1998 Jul-Sep;4(3):451-2. No abstract available.	Global climate change and infectious diseases.	1	2018-07-08	32
article	173	1998	Epstein P	Lancet	Global warming and vector-borne disease	1	2018-05-27	48
article	174	1998	Epstein P	Bull Am Meteor Soc	Biological and physical signs of climate change: focus on mosquito-borne diseases	1	2018-05-27	362
article	175	1998	Frei	Grana	The effects of climate change in Switzerland 1969–1996 on airborne pollen quantities from hazel, birch and grass	1	2018-06-06	86
article	176	1998	Gubler	EID	Resurgent vector-borne diseases as a global health problem.	1	2018-06-06	733
article	177	1998	Honda et al	J Risk Res	Shift of the short-term temperature mortality relationship by a climate factor-some evidence necessary to take account of in estimating the health effect of global …	1	2018-06-06	34
article	178	1998	Lindgren	Ecological Modelling	Climate change, tick-borne encephalitis and vaccination needs in Sweden—a prediction model	1	2018-06-06	43
article	179	1998	Lindsay et al	Bull WHO	Implications of global change and climate variability for vector-borne diseases: generic approaches to impact assessments	1	2018-06-06	507
article	180	1998	Lindsay SW, Martens WJ.	Bull World Health Organ. 1998;76(1):33-45. Review.	Malaria in the African highlands: past, present and future.	1	2018-07-08	505
article	181	1998	Lubchenco, J	Science, 1998 - science.sciencemag.org	Entering the century of the environment: a new social contract for science	1	2018-08-28	1453
article	182	1998	Martens WJ.	Environ Health Perspect. 1998 Feb;106 Suppl 1:241-51. Review.	Health impacts of climate change and ozone depletion: an ecoepidemiologic modeling approach.	1	2018-06-06	172
article	183	1998	Martens WJ.	Soc Sci Med. 1998 Feb;46(3):331-44.	Climate change, thermal stress and mortality changes.	1	2018-06-06	233
article	184	1998	Massad, E, Forattini OP	Ecosystem Health	Modelling the temperature sensitivity of some physiological parameters of epidemiologic significance	1	2018-08-28	34
article	185	1998	Moore, TG	Economic Inquiry	Health and amenity effects of global warming	1	2018-08-28	56
article	186	1998	Murphy, FA	EID	Emerging zoonoses.	1	2018-08-28	153
article	187	1998	Patz JA, Martens WJ, Focks DA, Jetten TH.	Environ Health Perspect. 1998 Mar;106(3):147-53.	Dengue fever epidemic potential as projected by general circulation models of global climate change.	1	2018-06-06	344
article	188	1998	Patz JA, Strzepek K, Lele S, Hedden M, Greene S, Noden B, Hay SI, Kalkstein L, Beier JC.	Trop Med Int Health. 1998 Oct;3(10):818-27.	Predicting key malaria transmission factors, biting and entomological inoculation rates, using modelled soil moisture in Kenya.	1	2018-07-08	169
article	189	1998	Rodriguez-Tan RS, Weir MR.	Tex Med. 1998 Oct;94(10):53-9. Review.	Dengue: a review.	1	2018-07-08	23
article	190	1998	Russell RC.	Int J Parasitol. 1998 Jun;28(6):955-69. Review.	Mosquito-borne arboviruses in Australia: the current scene and implications of climate change for human health.	1	2018-06-06	152
article	191	1998	Russell RC.	J Vector Ecol. 1998 Jun;23(1):1-46. Review.	Vectors vs. humans in Australia--who is on top down under? An update on vector-borne disease and research on vectors in Australia.	1	2018-07-08	147
article	192	1998	Sutherst RW.	Int J Parasitol. 1998 Jun;28(6):935-45. Review.	Implications of global change and climate variability for vector-borne diseases: generic approaches to impact assessments.	1	2018-06-06	129
article	193	1998	Tol, RSJ, S Fankhauser - 1998	Environmental Modeling & Assessment,	On the representation of impact in integrated assessment models of climate change	1	2018-08-28	125
article	194	1998	Walt, G	Lancet	Globalisation of international health	1	2018-08-28	163
article	195	1998	Wahlqvist ML, Specht RL.	Asia Pac J Clin Nutr. 1998 Dec;7(3/4):314-9.	Food variety and biodiversity: Econutrition.	1	2018-07-08	76
article	196	1998	Walker J.	Int J Parasitol. 1998 Jun;28(6):947-53. Review.	Malaria in a changing world: an Australian perspective.	1	2018-07-08	44
article	197	1998	Winch P.	J Vector Ecol. 1998 Jun;23(1):47-53.	Social and cultural responses to emerging vector-borne diseases.	1	2018-07-08	13
article	198	1998	Yach, D; D Bettcher	American journal of public health	The globalization of public health, II: The convergence of self-interest and altruism.	1	2018-08-28	311
article	199	1998	Yach, D; D Bettcher	Int J Occup Environ Health. 1998 Jan-Mar;4(1):41-52. Review. No abstract available.	Global climate change and environmental health: proceedings of the 1997 annual conference of the Society for Occupational and Environmental Health.	2	2018-06-06	11
article	200	1998	McMichael AJ, et al	Brit Med Bull	Impacts of global environmental change on future health and health care in tropical countries	2	2018-05-28	58
article	201	1998	Rapport, DJ; R Costanza, AJ McMichael	Trends in ecology & evolution,	Assessing ecosystem health	2	2018-08-28	1003
journalistic	202	1998	Richards, Tessa	BMJ 1998; 316: 7 (Published 03 Jan 1998)	Kyoto agreement on greenhouse gases receives mixed response	2	2018-08-06	8
article	203	1998	Woodward et al	Climate Research	Climate change and human health in the Asia Pacific region: who will be most vulnerable?	2	2018-06-06	136
article	204	1998	Butler CD	BJGP	Climate change, population health and the general practitioner	3	2018-07-09	1
article
article	205	1999	Adger, WN	World Development	Social vulnerability to climate change and extremes in coastal Vietnam	1	2018-08-28	1351
article	206	1999	Binder, S; AM Levitt, JJ Sacks, JM Hughes	Science	Emerging infectious diseases: public health issues for the 21st century	1	2018-08-28	271
article	207	1999	Chan NY, Ebi KL, Smith F, Wilson TF, Smith AE.	Environ Health Perspect. 1999 May;107(5):329-37. Review.	An integrated assessment framework for climate change and infectious diseases.	1	2018-06-07	118
article	208	1999	Smith, KR, CF Corvalán, T Kjellstrom -	Epidemiology-Baltimore, 1999 - who.int	How much global ill health is attributable to environmental factors?	1	2018-08-28	405
article	209	1999	Craig, MH; RW Snow, D le Sueur - 1999	Parasitology today,	A climate-based distribution model of malaria transmission in sub-Saharan Africa	1	2018-08-28	830
article	210	1999	Epstein	Science	Climate and health	1	2018-05-27	267
article	211	1999	Guest et al	Climate Res	Climate and mortality in Australia: retrospective study, 1979–1990, and predicted impacts in five major cities in 2030	1	2018-06-07	163
article	212	1999	Hales S, Weinstein P, Souares Y, Woodward A.	Environ Health Perspect. 1999 Feb;107(2):99-102.	El Niño and the dynamics of vectorborne disease transmission.	1	2018-06-07	245
article	213	1999	Hay SI, Lennon JJ.	Trop Med Int Health. 1999 Jan;4(1):58-71.	Deriving meteorological variables across Africa for the study and control of vector-borne disease: a comparison of remote sensing and spatial interpolation of climate.	1	2018-07-09	122
article	214	1999	Klein, RJT, RJ Nicholls	Ambio, 1999 - JSTOR	Assessment of coastal vulnerability to climate change	1	2018-08-28	450
article	215	1999	Klein, RJT, DC Maciver	Mitigation and Adaptation Strategies for Global Change	Adaptation to climate variability and change: methodological issues	1	2018-08-28	76
article	216	1999	Kovats RS, Haines A, Stanwell-Smith R, Martens P, Menne B, Bertollini R.	BMJ. 1999 Jun 19;318(7199):1682-5. Review. No abstract available.	Climate change and human health in Europe	1	2018-06-07	101
article	217	1999	Kunkel et al	Bull Am Meteor Soc	Temporal fluctuations in weather and climate extremes that cause economic and human health impacts: A review	1	2018-06-07	521
article	218	1999	Listorti JA.	Int J Occup Environ Health. 1999 Oct-Dec;5(4):286-96.	Is environmental health a determinant or an afterthought in policies ranging from water quality to global warming?	1	2018-07-09	1
article	219	1999	Maelzer et al	Environ Health Perspect	El Niño and arboviral disease prediction.	1	2018-07-08	54
article	220	1999	Martens	Am Sci	How Will Climate Change Affect Human Health? The question poses a huge challenge to scientists. Yet the consequences of global warming of public health remain …	1	2018-06-07	57
article	221	1999	Martens et al	Gl Envtl Change	Climate change and future populations at risk of malaria	1	2018-06-07	450
article	222	1999	McMichael, AJ - , 1999	American journal of epidemiology	Prisoners of the proximate: loosening the constraints on epidemiology in an age of change	1	2018-08-28	469
article	223	1999	Nakai S, Itoh T, Morimoto T.	Int J Biometeorol. 1999 Nov;43(3):124-7.	Deaths from heat-stroke in Japan: 1968-1994.	1	2018-07-09	180
article	224	1999	Patz JA, Lindsay SW.	Curr Opin Microbiol. 1999 Aug;2(4):445-51. Review. No abstract available.	New challenges, new tools: the impact of climate change on infectious diseases.	1	2018-06-07	53
article	225	1999	Tchounwou PB.	Rev Environ Health. 1999 Apr-Jun;14(2):91-102. Review.	Climate change and its potential impacts on the Gulf Coast region of the United States.	1	2018-07-09	0
article	226	1999	Braaf	Glob Env Ch	Improving impact assessment methods: climate change and the health of indigenous Australians	2	2018-06-07	25
article	227	1999	Corvalan, Kjellstrom, Smith	Epidemiology	Health, environment and sustainable development: identifying links and indicators to promote action	2	2018-06-07	200
article	228	1999	Longstreth J.	Environ Health Perspect. 1999 Feb;107 Suppl 1:169-79. Review.	Public health consequences of global climate change in the United States--some regions may suffer disproportionately.	2	2018-06-07	44
editorial	229	1999	McMichael, AJ, Guest, C	Med J Aust	Doctors and the "environment." A "call to arms" for medical practitioners in Australia.	2	2018-07-08	2
article	230	1999	McMichael AJ et al	BioScience	Globalization and the sustainability of human health: an ecological perspective	2	2018-06-07	126
article	231	1999	Wang/Smith	Env Sci Tech	Secondary benefits of greenhouse gas control: health impacts in China	2	2018-06-07	118
article	232	1999	McMichael, AJ; JW Powles	BMJ. 1999	Human numbers, environment, sustainability, and health	3	2018-08-28	44
article	233	1999	Hancock T.	Can J Public Health. 1999 Nov-Dec;90 Suppl 1:S68-70.	Future directions in population health.	3	2018-07-09	16
article	234	2000	Becker Y.	Isr Med Assoc J. 2000 Dec;2(12):916-8. No abstract available.	Multifactorial changes in human behavior, environment, climate vectors and zoonoses enhance the emergence and reemergence of human microbial diseases.	1	2018-07-02	5
article	235	2000	Beggs PJ.	Aust N Z J Public Health. 2000 Dec;24(6):630-2. Review.	Impacts of climate and climate change on medications and human health.	1	2018-07-02	20
article	236	2000	Checkley, W; LD Epstein, RH Gilman, D Figueroa… - The Lancet, 2000	Lancet	Effects of EI Niño and ambient temperature on hospital admissions for diarrhoeal diseases in Peruvian children	1	2018-08-28	483
article	237	2000	D'Amato G, Liccardi G, D'Amato M.	J Investig Allergol Clin Immunol. 2000 May-Jun;10(3):123-8. Review.	Environmental risk factors (outdoor air pollution and climatic changes) and increased trend of respiratory allergy.	1	2018-07-02	92
article	238	2000	Daszak et al	Science	Emerging infectious diseases of wildlife--threats to biodiversity and human health	1	2018-06-07	3204
article	239	2000	Dye C, Reiter P.	Science. 2000 Sep 8;289(5485):1697-8.	Climate change and malaria: temperatures without fevers?	1	2018-07-02	34
article	240	2000	Flannigan, MD; BJ Stocks, BM Wotto	Science of the total environment	Climate change and forest fires	1	2018-08-28	743
journalistic	241	2000	Florin, D	Health Services Journal	Some like it hotter.	1	2018-08-30	NA
article	242	2000	Ghazi P.	BMJ. 2000 Dec 2;321(7273):1367. No abstract available.	Talks on climate change collapse in acrimony.	1	2018-08-28	4
article	243	2000	Ghebreyesus TA, Witten KH, Getachew A, Yohannes AM, Tesfay W, Minass M, Bosman A, Teklehaimanot A.	Parassitologia. 2000 Dec;42(3-4):255-90.	The community-based malaria control programme in Tigray, northern Ethiopia. A review of programme set-up, activities, outcomes and impact.	1	2018-07-02	57
article	244	2000	Githeko AK, Lindsay SW, Confalonieri UE, Patz JA.	Bull World Health Organ. 2000;78(9):1136-47. Review.	Climate change and vector-borne diseases: a regional analysis.	1	2018-06-07	861
article	245	2000	Hales/Kovats/Woodward	Gl Ch Hum Hlth	What El Niño can tell us about human health and global climate change	1	2018-06-07	38
article	246	2000	Hayashi C, Tokura H.	Int Arch Occup Environ Health. 2000 Apr;73(3):187-94.	Improvement of thermophysiological stress in participants wearing protective clothing for spraying pesticide, and its application in the field.	1	2018-07-02	16
article	247	2000	Kalkstein	BMJ	Saving lives during extreme weather in summer: Interventions from local health agencies and doctors can reduce mortality	1	2018-06-07	81
article	248	2000	Keatinge, WR; GC Donaldson, E Cordioli, M Martinelli… - Bmj, 2000 - bmj.com	BMJ	Heat related mortality in warm and cold regions of Europe: observational study	1	2018-08-28	443
article	249	2000	Levy JI, Hammitt JK, Spengler JD.	Environ Health Perspect. 2000 Feb;108(2):109-17.	Estimating the mortality impacts of particulate matter: what can be learned from between-study variability?	1	2018-07-02	223
article	250	2000	Lindgren, E; L Tälleklint, T Polfeldt	Environ Health Perspect. 2000 Feb; 108(2): 119–123.	Impact of climatic change on the northern latitude limit and population density of the disease-transmitting European tick Ixodes ricinus.	1	2018-08-28	526
article	251	2000	McMichael AJ.	Bull World Health Organ. 2000;78(9):1117-26. Review.	The urban environment and health in a world of increasing globalization: issues for developing countries.	1	2018-07-02	483
article	252	2000	Mellor PS, Leake CJ.	Rev Sci Tech. 2000 Apr;19(1):41-54. Review.	Climatic and geographic influences on arboviral infections and vectors.	1	2018-07-02	108
article	253	2000	Myers MF, Rogers DJ, Cox J, Flahault A, Hay SI.	Adv Parasitol. 2000;47:309-30.	Forecasting disease risk for increased epidemic preparedness in public health.	1	2018-07-02	96
article	254	2000	Pascual et al	Science	Cholera dynamics and El Nino-southern oscillation	1	2018-06-07	504
article	255	2000	Patz	Ecosystem Health	Climate change and health: new research challenges	1	2018-06-07	33
article	256	2000	Patz JA, Graczyk TK, Geller N, Vittor AY.	Int J Parasitol. 2000 Nov;30(12-13):1395-405. Review.	Effects of environmental change on emerging parasitic diseases.	1	2018-06-07	926
article	257	2000	Patz JA, McGeehin MA, Bernard SM, Ebi KL, Epstein PR, Grambsch A, Gubler DJ, Reither P, Romieu I, Rose JB, Samet JM, Trtanj J.	Environ Health Perspect. 2000 Apr;108(4):367-76.	The potential health impacts of climate variability and change for the United States: executive summary of the report of the health sector of the U.S. National Assessment.	1	2018-07-04	354
article	258	2000	Randolph, SE, DJ Rogers - … of the Royal …, 2000	Proc Roy Soc B	Fragile transmission cycles of tick-borne encephalitis virus may be disrupted by predicted climate change	1	2018-08-28	178
article	259	2000	Rintamäki H.	Int J Circumpolar Health. 2000 Apr;59(2):114-21. Review.	Predisposing factors and prevention of frostbite.	1	2018-07-01	35
article	260	2000	Rogers/Randolph	Science	The global spread of malaria in a future, warmer world	1	2018-06-07	644
article	261	2000	Rondelaud D, Dreyfuss G, Bouteille B, Dardé ML.	Parasitol Res. 2000 Sep;86(9):753-7.	Changes in human fasciolosis in a temperate area: about some observations over a 28-year period in central France.	1	2018-07-02	24
article	262	2000	Rweyemamu M, Paskin R, Benkirane A, Martin V, Roeder P, Wojciechowski K.	Ann N Y Acad Sci. 2000;916:61-70.	Emerging diseases of Africa and the Middle East.	1	2018-07-02	31
article	263	2000	Shanks GD, Biomndo K, Hay SI, Snow RW.	Trans R Soc Trop Med Hyg. 2000 May-Jun;94(3):253-5.	Changing patterns of clinical malaria since 1965 among a tea estate population located in the Kenyan highlands.	1	2018-07-02	139
journalistic	264	2000	Sheldon, Tony	BMJ 2000; 321: 1367 (Published 02 Dec 2000)	Reducing greenhouse gases will have good short term effect	1	2018-08-06	0
article	265	2000	Smoyer KE, Rainham DG, Hewko JN.	Int J Biometeorol. 2000 Nov;44(4):190-7.	Heat-stress-related mortality in five cities in Southern Ontario: 1980-1996.	1	2018-07-02	208
article	266	2000	Van Dolah, FM	Environ Health Perspect.	Marine algal toxins: origins, health effects, and their increased occurrence.	1	2018-08-28	765
article	267	2000	Vörösmarty CJ, Green P, Salisbury J, Lammers RB.	Science. 2000 Jul 14;289(5477):284-8.	Global water resources: vulnerability from climate change and population growth.	1	2018-08-28	3219
article	268	2000	Ziska, LH, FA Caulfield	Functional Plant Biology	Rising CO2 and pollen production of common ragweed (Ambrosia artemisiifolia L.), a known allergy-inducing species: implications for public health.	1	2018-08-28	214
article	269	2000	Chiarelli B.	Med Law. 2000;19(3):345-9. Review.	Global bioethics: a suggested distinction between ethics and morality.	2	2018-07-01	1
article	270	2000	Epstein	Sci Am	Is global warming harmful to health?	2	2018-06-07	292
article	271	2000	Guidotti & Balbus	Med & Glob Survival	Environmental security and public health: Steps toward a new theoretical framework.	2	2018-06-07	NA
article	272	2000	Haines A, McMichael AJ, Epstein PR.	CMAJ. 2000 Sep 19;163(6):729-34. Review. No abstract available.	Environment and health: 2. Global climate change and health.	2	2018-07-01	133
article	273	2000	Hancock T.	Public Health Rep. 2000 Mar-Jun;115(2-3):151-6.	Healthy communities must also be sustainable communities.	2	2018-07-02	52
article	274	2000	Holton WC.	Environ Health Perspect. 2000 Jul;108(7):A316-9.	Trusting in a better future: the global environment facility.	2	2018-07-02	3
article	275	2000	Kovats RS.	Bull World Health Organ. 2000;78(9):1127-35. Review.	El Niño and human health.	2	2018-07-02	148
article	276	2000	McMichael AJ Kovats, S	Envt Mon & Assess	Climate change and climate variability: adaptations to reduce adverse health impacts	2	2018-06-07	62
article	277	2000	McMichael AJ, Corvalan C, Smith KR	Bull WHO	The sustainability transition: a new challenge	2	2018-08-04	39
article	278	2000	McMichael AJ, Beaglehole R.	Lancet. 2000 Aug 5;356(9228):495-9.	The changing global context of public health.	2	2018-06-07	322
article	279	2000	Patz JA, Engelberg D, Last J.	Annu Rev Public Health. 2000;21:271-307. Review.	The effects of changing weather on public health.	2	2018-06-07	233
article	280	2000	Tong S.	Aust N Z J Med. 2000 Oct;30(5):618-25.	The potential impact of global environmental change on population health.	2	2018-06-07	21
article	281	2000	Waterston T, Lenton S.	Arch Dis Child. 2000 Feb;82(2):95-7. No abstract available.	Public health: Sustainable development, human induced global climate change, and the health of children.	2	2018-07-02	22
article	282	2000	Woodward A, Hales S, Litidamu N, Phillips D, Martin J.	Bull World Health Organ. 2000;78(9):1148-55. Review.	Protecting human health in a changing world: the role of social and economic development.	2	2018-07-02	70
article	283	2000	Kizer KW.	Prehosp Disaster Med. 2000 Oct-Dec;15(4):209-14.	Lessons learned in public health emergency management: personal reflections.	2	2018-07-02	12
editorial	284	2000	Anonymous	BMJ	Apocalypse soon: Doctors needed.	3	2018-06-07	NA
article	285	2001	Bernard SM, Ebi KL.	Environ Health Perspect. 2001 May;109 Suppl 2:177-84. Review.	Comments on the process and product of the health impacts assessment component of the national assessment of the potential consequences of climate variability and change for the United States.	1	2018-06-08	41
article	286	2001	Bernard SM, Samet JM, Grambsch A, Ebi KL, Romieu I.	Environ Health Perspect	The potential impacts of climate variability and change on air pollution-related health effects in the United States.	1	2018-07-03	319
article	287	2001	Braga AL, Zanobetti A, Schwartz J.	Epidemiology. 2001 Nov;12(6):662-7.	The time course of weather-related deaths.	1	2018-07-03	449
article	288	2001	Cifuentes et al (Davis)	Science	Hidden health benefits of greenhouse gas mitigation	1	2018-06-08	192
article	289	2001	Cifuentes et al (Davis)	Environ Health Perspect	Assessing the health benefits of urban air pollution reductions associated with climate change mitigation (2000-2020): Santiago, São Paulo, México City, and New …	1	2018-06-08	170
article	290	2001	Curriero , Patz et al	Am J Public Health. 2001 Aug;91(8):1194-9.	The association between extreme precipitation and waterborne disease outbreaks in the United States, 1948–1994	1	2018-06-03	855
article	291	2001	D'Amato G, Liccardi G, D'Amato M, Cazzola M.	Respir Med. 2001 Jul;95(7):606-11. Review.	The role of outdoor air pollution and climatic changes on the rising trends in respiratory allergy.	1	2018-06-03	183
article	292	2001	Epstein	Microbes Infect. 2001 Jul;3(9):747-54. Review.	Climate change and emerging infectious diseases	1	2018-06-08	335
article	293	2001	Epstein	J Urban Hlth	West Nile virus and the climate	1	2018-05-27	166
article	294	2001	Epstein	Plagues & Politics	Climate, ecology and human health	1	2018-05-28	81
article	295	2001	Frumkin	Am J Prev Med	Beyond toxicity1: Human health and the natural environment	1	2018-06-08	840
article	296	2001	Garza D.	Int J Circumpolar Health. 2001 Nov;60(4):479-86.	Alaska Natives assessing the health of their environment.	1	2018-07-03	9
article	297	2001	Githeko & Ndegwa	Gl Ch Hum Hlth	Predicting malaria epidemics in the Kenyan highlands using climate data: a tool for decision makers	1	2018-06-08	225
article	298	2001	Greenough et al	Environ Health Perspect. 2001 May;109 Suppl 2:191-8. Review.	The potential impacts of climate variability and change on health impacts of extreme weather events in the United States.	1	2018-06-08	262
article	299	2001	Gubler DJ, Reiter P, Ebi KL, Yap W, Nasci R, Patz JA.	Environ Health Perspect. 2001 May;109 Suppl 2:223-33. Review.	Climate variability and change in the United States: potential impacts on vector-and rodent-borne diseases.	1	2018-07-03	667
article	300	2001	Hopp/Foley	Climatic Change	Global-scale relationships between climate and the dengue fever vector, Aedes aegypti	1	2018-06-08	185
article	301	2001	Kistemann T, Herbst S, Dangendorf F, Exner M.	Int J Hyg Environ Health. 2001 May;203(4):301-10.	GIS-based analysis of drinking-water supply structures: a module for microbial risk assessment.	1	2018-07-03	27
article	302	2001	Kovats RS, Campbell-Lendrum DH, McMichael AJ, Woodward A, Cox JS.	Philos Trans R Soc Lond B Biol Sci. 2001 Jul 29;356(1411):1057-68. Review.	Early effects of climate change: do they include changes in vector-borne disease?	1	2018-07-03	378
article	303	2001	Levett PN.	Clin Microbiol Rev. 2001 Apr;14(2):296-326. Review.	Leptospirosis.	1	2018-07-03	126
article	304	2001	Lindgren E	Lancet	Tick-borne encephalitis in Sweden and climate change	1	2018-06-08	375
journalistic	305	2001	MacDonald, Rhona	BMJ 2001; 322: 386 (Published 17 Feb 2001)	Climate change will affect UK health	1	2018-08-06	1
article	306	2001	Martens P, Huynen M.	Epidemiology. 2001 Nov;12(6):753-4. No abstract available.	Will global climate change reduce thermal stress in the Netherlands?	1	2018-07-03	8
article	307	2001	McGeehen et al	Environ Health Perspect. 2001 May;109 Suppl 2:185-9. Review.	The potential impacts of climate variability and change on temperature-related morbidity and mortality in the United States.	1	2018-06-08	657
article	308	2001	Patz et al	Trends Immunol	Immunology, climate change and vector-borne diseases	1	2018-06-08	121
article	309	2001	Patz JA, McGeehin MA, Bernard SM, Ebi KL, Epstein PR, Grambsch A, Gubler DJ, Reiter P, Romieu I, Rose JB, Samet JM, Trtanj J.	J Environ Health. 2001 Sep;64(2):20-8. No abstract available.	The potential health impacts of climate variability and change for the United States. Executive summary of the report of the health sector of the U.S. National Assessment.	1	2018-06-07	358
article	310	2001	Posch M, Hettelingh JP, Mayerhofer P.	Scientific World Journal. 2001 Nov 14;1 Suppl 2:945-52. Review.	Past and future exceedances of nitrogen critical loads in Europe.	1	2018-07-03	6
article	311	2001	Poveda G, Rojas W, Quiñones ML, Vélez ID, Mantilla RI, Ruiz D, Zuluaga JS, Rua GL.	Environ Health Perspect. 2001 May;109(5):489-93.	Coupling between annual and ENSO timescales in the malaria-climate association in Colombia.	1	2018-07-03	162
article	312	2001	Reiter	Environ Health Perspect. 2001 Mar;109 Suppl 1:141-61. Review.	Climate change and mosquito-borne disease.	1	2018-06-08	783
journalistic	313	2001	Richards, Tessa	BMJ 2001; 322: 813 (Published 07 Apr 2001)	New centre to investigate global health threats	1	2018-08-06	7
article	314	2001	Rose et al	Environ Health Perspect	Climate variability and change in the United States: potential impacts on water-and foodborne diseases caused by microbiologic agents.	1	2018-06-08	466
article	315	2001	Singh et al	Environ Health Perspect. 2001 Feb;109(2):155-9.	The influence of climate variation and change on diarrheal disease in the Pacific Islands.	1	2018-06-08	266
article	316	2001	Smoyer-Tomic KE, Rainham DG.	Environ Health Perspect. 2001 Dec;109(12):1241-8.	Beating the heat: development and evaluation of a Canadian hot weather health-response plan.	1	2018-07-03	146
journalistic	317	2001	Stephenson, J.	J Am Med Ass	Some Like It Hotter	1	2018-08-30	NA
article	318	2001	Sutherst	Int J Parasitol. 2001 Jul;31(9):933-48. Review.	The vulnerability of animal and human health to parasites under global change	1	2018-06-08	130
article	319	2001	Tol et al	Integrated Assessment	Vector-borne diseases, development & climate change	1	2018-06-08	126
article	320	2001	Yoganathan D, Rom WN.	Am J Ind Med. 2001 Aug;40(2):199-210.	Medical aspects of global warming.	1	2018-07-03	53
article	321	2001	Edwards P; Canadian Public Health Association.	Can J Public Health. 2001 May-Jun;92(3):suppl 1-24 following 200. English, French. No abstract available.	Climate change, air pollution and your health.	2	2018-07-03	1
article	322	2001	Haines A.	Med Confl Surviv. 2001 Jan-Mar;17(1):56-62. Review.	Sustainable energy, economic growth and public health.	2	2018-07-03	8
article	323	2001	McMichael, AJ	Proc Nutr Soc	Impact of climatic and other environmental changes on food production and population health in the coming decades	2	2018-06-08	66
article	324	2001	McMichael, AJ	Am J PH	Global environmental change as “risk factor”: can epidemiology cope?	2	2018-06-08	37
article	325	2001	Patz J	Human and Ecological Risk Assessment: An International Journal	Public health risk assessment linked to climatic and ecological change	2	2018-06-08	56
article	326	2001	Radtke T, Gist GL, Wittkopf TE.	J Environ Health. 2001 Sep;64(2):30-2. No abstract available.	National Environmental Health Association position on global climate change.	2	2018-07-04	1
article	327	2001	Rosenzweig, C	Gl Ch Hum Hlth	Climate change and extreme weather events; implications for food production, plant diseases, and pests	2	2018-05-27	638
article	328	2001	Watson R/McMichael AJ	Gl Ch Hum Hlth	Global climate change—the latest assessment: does global warming warrant a health warning?	2	2018-06-08	30
article	329	2001	McMichael, AJ	J R Soc Med. 2001 Mar;94(3):111-4. Review. No abstract available.	Health consequences of global climate change	3	2018-06-08	18
article	330	2002	Beniston M.	Swiss Med Wkly. 2002 Jun 29;132(25-26):332-7. Review.	Climatic change: possible impacts on human health.	1	2018-06-08	42
article	331	2002	Bransford KJ, Lai JA.	JAMA. 2002 May 1;287(17):2285. No abstract available.	MSJAMA: Global climate change and air pollution: common origins with common solutions.	1	2018-07-04	7
article	332	2002	Burge HA.	J Allergy Clin Immunol. 2002 Oct;110(4):544-52. Review.	An update on pollen and fungal spore aerobiology.	1	2018-07-04	172
article	333	2002	Carmichael GR, Streets DG, Calori G, Amann M, Jacobson MZ, Hansen J, Ueda H.	Environ Sci Technol. 2002 Nov 15;36(22):4707-13.	Changing trends in sulfur emissions in Asia: implications for acid deposition, air pollution, and climate.	1	2018-07-04	107
article	334	2002	Charron D.	Can Commun Dis Rep. 2002 Feb 15;28(4):29-36. Review. English, French. No abstract available.	Report on the 1st annual National Science and Policy Research Consensus Conference on Health and Climate Change--Ottawa, 13 to 15 March, 2001, and implications for infectious diseases.	1	2018-07-04	2
article	335	2002	Charron DF.	Can J Public Health. 2002 Sep-Oct;93(5):334-5. No abstract available.	Potential impacts of global warming and climate change on the epidemiology of zoonotic diseases in Canada.	1	2018-06-08	16
article	336	2002	Curriero FC, Heiner KS, Samet JM, Zeger SL, Strug L, Patz JA.	Am J Epidemiol. 2002 Jan 1;155(1):80-7.	Temperature and mortality in 11 cities of the eastern United States.	1	2018-06-08	1204
article	337	2002	D'amato	Clinical & Experimental Allergy	Outdoor air pollution, climate and allergic respiratory diseases: evidence of a link	1	2018-06-08	63
article	338	2002	D'Amato G, Liccardi G, D'Amato M, Cazzola M.	Monaldi Arch Chest Dis. 2002 Jun-Aug;57(3-4):161-3. Review.	Respiratory allergic diseases induced by outdoor air pollution in urban areas.	1	2018-07-04	52
article	339	2002	Dessai S.	Int J Biometeorol. 2002 Dec;47(1):6-12. Epub 2002 Aug 9.	Heat stress and mortality in Lisbon part I. model construction and validation.	1	2018-07-04	127
article	340	2002	Diaz et al	Envtl Health	Heat waves in Madrid 1986–1997: effects on the health of the elderly	1	2018-06-08	234
article	341	2002	Dwight RH, Semenza JC, Baker DB, Olson BH.	Water Environ Res. 2002 Jan-Feb;74(1):82-90.	Association of urban runoff with coastal water quality in Orange County, California.	1	2018-07-04	93
article	342	2002	Espinoza-Gómez F, Hernández-Suárez CM, Coll-Cárdenas R.	J Epidemiol Community Health. 2002 Feb;56(2):148-52.	Educational campaign versus malathion spraying for the control of Aedes aegypti in Colima, Mexico.	1	2018-07-04	120
article	343	2002	Hales S, de Wet N, Maindonald J, Woodward A.	Lancet. 2002 Sep 14;360(9336):830-4.	Potential effect of population and climate changes on global distribution of dengue fever: an empirical model.	1	2018-06-08	890
article	344	2002	Hall GV, D'Souza RM, Kirk MD.	Med J Aust. 2002 Dec 2-16;177(11-12):614-8.	Foodborne disease in the new millennium: out of the frying pan and into the fire?	1	2018-06-08	123
article	345	2002	Hay et al	Trends in Parasitology	Hot topic or hot air? Climate change and malaria resurgence in East African highlands	1	2018-06-08	177
article	346	2002	Hay SI, Cox J, Rogers DJ, Randolph SE, Stern DI, Shanks GD, Myers MF, Snow RW.	Nature. 2002 Feb 21;415(6874):905-9.	Climate change and the resurgence of malaria in the East African highlands.	1	2018-06-08	544
article	347	2002	Kirk M.	Nurse Educ Today. 2002 Jan;22(1):60-71; discussion 72-5.	The impact of globalization and environmental change on health: challenges for nurse education.	1	2018-07-04	46
article	348	2002	Künzli N.	Eur Respir J. 2002 Jul;20(1):198-209. Review.	The public health relevance of air pollution abatement.	1	2018-07-04	81
article	349	2002	Levin RB, Epstein PR, Ford TE, Harrington W, Olson E, Reichard EG.	Environ Health Perspect. 2002 Feb;110 Suppl 1:43-52. Review.	U.S. drinking water challenges in the twenty-first century.	1	2018-07-04	157
article	350	2002	Liang SY, Linthicum KJ, Gaydos JC.	JAMA. 2002 May 1;287(17):2286. No abstract available.	MSJAMA: Climate change and the monitoring of vector-borne disease.	1	2018-07-04	20
article	351	2002	Lipp et al	Clinical microbiology reviews	Effects of global climate on infectious disease: the cholera model	1	2018-06-08	695
article	352	2002	Loladze, I	Trends in Ecology & Evolution	Rising atmospheric CO2 and human nutrition: toward globally imbalanced plant stoichiometry?	1	2018-07-11	262
article	353	2002	Nicoll A, Murray V.	Public Health. 2002 May;116(3):129-37.	Health protection--a strategy and a national agency.	1	2018-07-04	16
article	354	2002	Patz JA, Hulme M, Rosenzweig C, Mitchell TD, Goldberg RA, Githeko AK, Lele S, McMichael AJ, Le Sueur D.	Nature. 2002 Dec 12;420(6916):627-8; discussion 628. No abstract available.	Climate change: Regional warming and malaria resurgence.	1	2018-06-08	184
article	355	2002	Patz JA.	Proc Natl Acad Sci U S A. 2002 Oct 1;99(20):12506-8. Epub 2002 Sep 23. No abstract available.	A human disease indicator for the effects of recent global climate change.	1	2018-06-08	93
article	356	2002	Rodo X, Pascual M, Fuchs G, Faruque AS.	Proc Natl Acad Sci U S A. 2002 Oct 1;99(20):12901-6. Epub 2002 Sep 12.	ENSO and cholera: a nonstationary link related to climate change?	1	2018-06-08	298
article	357	2002	van Vliet	Int J Climatology	The influence of temperature and climate change on the timing of pollen release in the Netherlands	1	2018-06-08	157
article	358	2002	Wayne P, Foster S, Connolly J, Bazzaz F, Epstein P.	Ann Allergy Asthma Immunol. 2002 Mar;88(3):279-82.	Production of allergenic pollen by ragweed (Ambrosia artemisiifolia L.) is increased in CO2-enriched atmospheres.	1	2018-06-08	320
article	359	2002	Woodruff	Epidemiology	Predicting Ross River virus epidemics from regional weather data	1	2018-06-08	117
article	360	2002	Burns WC.	JAMA. 2002 May 1;287(17):2287. No abstract available.	MSJAMA: Climate change and human health: the critical policy agenda.	2	2018-07-04	6
article	361	2002	Cairns J Jr.	Toxicol Ind Health. 2002 May;18(4):162-70.	Ecotoxicology and sustainable use of the planet.	2	2018-07-04	11
article	362	2002	Epstein PR.	Epidemiology. 2002 Jul;13(4):373-5. No abstract available.	Climate change and infectious disease: stormy weather ahead?	2	2018-06-08	76
article	363	2002	McMichael AJ, Woodruff RE.	Med J Aust. 2002 Dec 2-16;177(11-12):590-1. No abstract available.	Climate change and human health: what do we know?	2	2018-06-08	14
article	364	2002	Patz JA, Khaliq M.	JAMA. 2002 May 1;287(17):2283-4. No abstract available.	MSJAMA: Global climate change and health: challenges for future practitioners.	2	2018-06-08	48
article	365	2002	Patz JA, Kovats RS.	BMJ. 2002 Nov 9;325(7372):1094-8. Review. No abstract available.	Hotspots in climate change and human health.	2	2018-06-08	164
article	366	2002	Staropoli	J Am Med Ass	The Public Health Implications of Global Warming	2	2018-08-08	13
journalistic	367	2002	Kumar, Sanjay	BMJ 2002; 325: 1056 (Published 09 Nov 2002)	Climate change conference ends in recrimination	3	2018-08-06	0
article	368	2003	Ballester et al	J Epi Comm Hlth	Weather, climate, and public health	1	2018-06-08	84
article	369	2003	Bouma MJ.	Trans R Soc Trop Med Hyg. 2003 Mar-Apr;97(2):133-9. Review.	Methodological problems and amendments to demonstrate effects of temperature on the epidemiology of malaria. A new perspective on the highland epidemics in Madagascar, 1972-89.	1	2018-07-04	63
article	370	2003	Davis RE, Knappenberger PC, Novicoff WM, Michaels PJ.	Int J Biometeorol. 2003 May;47(3):166-75. Epub 2003 Apr 9.	Decadal changes in summer mortality in U.S. cities.	1	2018-07-04	143
article	371	2003	Dessai S.	Int J Biometeorol. 2003 Sep;48(1):37-44. Epub 2003 May 14.	Heat stress and mortality in Lisbon Part II. An assessment of the potential impacts of climate change.	1	2018-06-08	170
article	372	2003	Epstein PR.	Env Hlth Persp	Emerging Diseases Threaten Conservation	1	2018-08-04	51
article	373	2003	Hales S, Woodward A.	Lancet. 2003 Nov 29;362(9398):1775. No abstract available.	Climate change will increase demands on malaria control in Africa.	1	2018-06-08	41
article	374	2003	Hunter PR, Chivian, Frith	J Appl Microbiol. 2003;94 Suppl:37S-46S. Review.	Climate change and waterborne and vector-borne disease.	1	2018-06-03	435
article	375	2003	Kovats	EuroSurveillance	Climate change, temperature and foodborne disease	1	2018-06-03	1
article	376	2003	Kovats et al	Lancet	El Niño and health	1	2018-06-03	476
article	377	2003	Landrigan, P; McMichael AJ, Epstein P	Ambul Paeds	The impact of climate change on child health	1	2018-05-27	119
article	378	2003	Leitzmann C.	Am J Clin Nutr. 2003 Sep;78(3 Suppl):657S-659S. doi: 10.1093/ajcn/78.3.657S. Review.	Nutrition ecology: the contribution of vegetarian diets.	1	2018-08-06	121
article	379	2003	Louis VR, Russek-Cohen E, Choopun N, Rivera IN, Gangle B, Jiang SC, Rubin A, Patz JA, Huq A, Colwell RR.	Appl Environ Microbiol. 2003 May;69(5):2773-85.	Predictability of Vibrio cholerae in Chesapeake Bay.	1	2018-07-04	195
article	380	2003	Molyneux DH.	Trans R Soc Trop Med Hyg. 2003 Mar-Apr;97(2):129-32. Review.	Common themes in changing vector-borne disease scenarios.	1	2018-06-08	79
journalistic	381	2003	Moszynski, Peter	BMJ 2003; 327: 357 (Published 14 Aug 2003)	Sudan floods bring threat of disease	1	2018-08-06	0
article	382	2003	O'Neill MS, Zanobetti A, Schwartz J.	Am J Epidemiol. 2003 Jun 15;157(12):1074-82.	Modifiers of the temperature and mortality association in seven US cities.	1	2018-07-04	505
article	383	2003	Peterson/Shaw	Int J Parasit	Lutzomyia vectors for cutaneous leishmaniasis in Southern Brazil: ecological niche models, predicted geographic distributions, and climate change effects	1	2018-06-08	304
article	384	2003	Reiter et al	EID	Texas lifestyle limits transmission of dengue virus	1	2018-06-08	349
article	385	2003	Sondorp E, Patel P.	Trans R Soc Trop Med Hyg. 2003 Mar-Apr;97(2):139-40.	Climate change, conflict and health.	1	2018-07-04	12
journalistic	386	2003	Stokstad E.	Science. 2003 Jun 27;300(5628):2013. No abstract available.	Environmental indicators. EPA report takes heat for climate change edits.	1	2018-08-06	2
article	387	2003	Townsend M, Mahoney M, Jones JA, Ball K, Salmon J, Finch CF.	J Sci Med Sport. 2003 Sep;6(3):260-5.	Too hot to trot? Exploring potential links between climate change, physical activity and health.	1	2018-06-08	23
article	388	2003	van Vliet AJ, de Groot RS, Bellens Y, Braun P, Bruegger R, Bruns E, Clevers J, Estreguil C, Flechsig M, Jeanneret F, Maggi M, Martens P, Menne B, Menzel A, Sparks T.	Int J Biometeorol. 2003 Aug;47(4):202-12. Epub 2003 May 7.	The European phenology network.	1	2018-08-06	83
article	389	2003	Vuitton DA, Zhou H, Bresson-Hadni S, Wang Q, Piarroux M, Raoul F, Giraudoux P.	Parasitology. 2003;127 Suppl:S87-107. Review.	Epidemiology of alveolar echinococcosis with particular reference to China and Europe.	1	2018-07-04	189
article	390	2003	Zinsstag J, Schelling E.	Schweiz Arch Tierheilkd. 2003 Dec;145(12):559-66, 568-9. Review.	Vector-borne diseases in humans and animals: activities of the Swiss Tropical Institute and risks for Switzerland.	1	2018-07-04	4
article	391	2003	Ziska LH, Gebhard DE, Frenz DA, Faulkner S, Singer BD, Straka JG.	J Allergy Clin Immunol. 2003 Feb;111(2):290-5.	Cities as harbingers of climate change: common ragweed, urbanization, and public health.	1	2018-06-08	334
article	392	2003	Bunyavanich S, Landrigan CP, McMichael AJ, Epstein PR.	Ambul Pediatr. 2003 Jan-Feb;3(1):44-52. Review.	The impact of climate change on child health.	2	2018-06-08	119
article	393	2003	Rosegrant MW, Cline SA.	Science. 2003 Dec 12;302(5652):1917-9.	Global food security: challenges and policies.	2	2018-08-07	739
article	394	2003	Nelson	Envtl Imp Assess Rev	Health impact assessment of climate change in Bangladesh	2	2018-06-08	33
article	395	2004	Anderson W.	Osiris. 2004;19:39-61.	Natural histories of infectious disease: ecological vision in twentieth-century biomedical science.	1	2018-07-04	90
article	396	2004	Arnell et al	Glob Env Change	Climate and socio-economic scenarios for global-scale climate change impacts assessments: characterising the SRES storylines	1	2018-06-08	280
article	397	2004	Beggs PJ.	Clin Exp Allergy. 2004 Oct;34(10):1507-13. Review.	Impacts of climate change on aeroallergens: past and future.	1	2018-06-08	411
article	398	2004	Bernard SM, McGeehin MA.	Am J Public Health. 2004 Sep;94(9):1520-2. Review.	Municipal heat wave response plans.	1	2018-08-16	147
article	399	2004	Charron et al	J Toxicol Environ Health A. 2004 Oct 22-Nov 26;67(20-22):1667-77. Review.	Vulnerability of waterborne diseases to climate change in Canada: a review	1	2018-06-08	152
article	400	2004	Chigbu P, Gordon S, Strange T.	Water Res. 2004 Dec;38(20):4341-52.	Influence of inter-annual variations in climatic factors on fecal coliform levels in Mississippi Sound.	1	2018-07-04	83
article	401	2004	Craig MH, Kleinschmidt I, Nawn JB, Le Sueur D, Sharp BL.	Trop Med Int Health. 2004 Dec;9(12):1247-57.	Exploring 30 years of malaria case data in KwaZulu-Natal, South Africa: part I. The impact of climatic factors	1	2018-07-04	148
article	402	2004	Curry A.	J Submicrosc Cytol Pathol. 2004 Apr;36(2):105-19. Review.	Emerging human protozoan infections in the temperate European climate.	1	2018-07-04	5
article	403	2004	Diffey	Phys Med & Biol	Climate change, ozone depletion and the impact on ultraviolet exposure of human skin	1	2018-08-06	178
article	404	2004	D'Souza et al	Epidemiology	Does ambient temperature affect foodborne disease?	1	2018-07-04	216
article	405	2004	DaSilva J, Garanganga B, Teveredzi V, Marx SM, Mason SJ, Connor SJ.	Malar J. 2004 Oct 22;3:37.	Improving epidemic malaria planning, preparedness and response in Southern Africa. Report on the 1st Southern African Regional Epidemic Outlook Forum, Harare, Zimbabwe, 26-29 September, 2004.	1	2018-07-04	78
article	406	2004	Davis et al	Climatic Res	Seasonality of climate–human mortality relationships in US cities and impacts of climate change	1	2018-06-08	98
article	407	2004	Donnelly A, Jones MB, Sweeney J.	Int J Biometeorol. 2004 Sep;49(1):1-12. Epub 2004 Jul 20. Review.	A review of indicators of climate change for use in Ireland.	1	2018-07-04	60
article	408	2004	Ebi KL, Exuzides KA, Lau E, Kelsh M, Barnston A.	Int J Biometeorol. 2004 Sep;49(1):48-58. Epub 2004 Apr 27.	Weather changes associated with hospitalizations for cardiovascular diseases and stroke in California, 1983-1998.	1	2018-07-04	150
article	409	2004	Gajadhar AA, Allen JR.	Vet Parasitol. 2004 Dec 9;126(1-2):3-14. Review.	Factors contributing to the public health and economic importance of waterborne zoonotic parasites.	1	2018-07-04	69
article	410	2004	Knowlton K, Rosenthal JE, Hogrefe C, Lynn B, Gaffin S, Goldberg R, Rosenzweig C, Civerolo K, Ku JY, Kinney PL.	Environ Health Perspect. 2004 Nov;112(15):1557-63.	Assessing ozone-related health impacts under a changing climate.	1	2018-06-08	233
article	411	2004	Kovats RS.	J Br Menopause Soc. 2004 Dec;10(4):139-44. Review.	Will climate change really affect our health? Results from a European assessment.	1	2018-07-04	11
article	412	2004	McMichael AJ.	Philos Trans R Soc Lond B Biol Sci. 2004 Jul 29;359(1447):1049-58. Review.	Environmental and social influences on emerging infectious diseases: past, present and future.	1	2018-07-04	273
article	413	2004	Meehl et al	Science 305 994	More intense, more frequent, and longer lasting heat waves in the 21st century	1	2018-07-07	2212
article	414	2004	Molina MJ, Molina LT.	J Air Waste Manag Assoc. 2004 Jun;54(6):644-80. Review.	Megacities and atmospheric pollution.	1	2018-07-04	574
article	415	2004	Ndyomugyenyi R, Magnussen P.	Ann Trop Med Parasitol. 2004 Jun;98(4):315-27.	Trends in malaria-attributable morbidity and mortality among young children admitted to Ugandan hospitals, for the period 1990-2001.	1	2018-07-04	31
article	416	2004	Plotnikoff	Int J Env Hlth Res	Knowledge, attitudes and behaviours related to climate change in Alberta, Canada: implications for public health policy and practice	1	2018-06-08	31
article	417	2004	Randolph	Int J Med Micr	Evidence that climate change has caused 'emergence'of tick-borne diseases in Europe?	1	2018-06-08	250
article	418	2004	Reiter et al	Lancet Inf Dis	Global warming and malaria: A call for accuracy	1	2018-06-08	108
article	419	2004	Saltelli A, Funtowicz S.	Int J Occup Med Environ Health. 2004;17(1):47-57. Review.	The Precautionary Principle: implications for risk management strategies.	1	2018-07-07	18
article	420	2004	Schuster FL, Visvesvara GS.	Vet Parasitol. 2004 Dec 9;126(1-2):91-120. Review.	Amebae and ciliated protozoa as causal agents of waterborne zoonotic disease.	1	2018-07-04	16
article	421	2004	Slingenbergh JI, Gilbert M, de Balogh KI, Wint W.	Rev Sci Tech. 2004 Aug;23(2):467-84. Review.	Ecological sources of zoonotic diseases.	1	2018-07-04	144
article	422	2004	Sutherst RW.	Clin Microbiol Rev. 2004 Jan;17(1):136-73. Review.	Global change and human vulnerability to vector-borne diseases.	1	2018-07-04	587
article	423	2004	Thomas et al	Trends Parasit	Mixed picture for changes in stable malaria distribution with future climate in Africa	1	2018-06-08	92
article	424	2004	Thompson et al	EcoHealth	Impact of climate variability on infectious disease in West Africa	1	2018-07-04	27
article	425	2004	Van Lieshout et al	Glob Env Change	Climate change and malaria: analysis of the SRES climate and socio-economic scenarios	1	2018-06-08	277
article	426	2004	Weiland et al	Occup & Envtl Med	Climate and the prevalence of symptoms of asthma, allergic rhinitis, and atopic eczema in children	1	2018-07-07	316
article	427	2004	Weiss RA, McMichael AJ.	Nat Med. 2004 Dec;10(12 Suppl):S70-6.	Social and environmental risk factors in the emergence of infectious diseases.	1	2018-07-04	546
article	428	2004	Zell R.	Int J Med Microbiol. 2004 Apr;293 Suppl 37:16-26. Review.	Global climate change and the emergence/re-emergence of infectious diseases.	1	2018-06-08	132
article	429	2004	Zhou et al	PNAS	Association between climate variability and malaria epidemics in the East African highlands	1	2018-06-08	456
article	430	2004	Diaz JH.	Fam Community Health. 2004 Jul-Sep;27(3):218-29.	The public health impact of global climate change.	2	2018-07-04	11
article	431	2004	Diaz JH.	J La State Med Soc. 2004 May-Jun;156(3):145-50.	The public health impact of hurricanes and major flooding.	2	2018-07-04	24
article	432	2004	Haines A, Patz JA.	JAMA. 2004 Jan 7;291(1):99-103. Review. No abstract available.	Health effects of climate change.	2	2018-06-08	292
journalistic	433	2004	MacDonald, Rhona	BMJ 2004; 329: 996 (Published 29 Oct 2004)	Global warming threatens reversal in fight against poverty, says report	2	2018-08-06	0
article	434	2004	McMichael AJ, Woodruff R.	BMJ. 2004 Dec 18;329(7480):1416-7. No abstract available.	Climate change and risk to health.	2	2018-06-08	33
journalistic	435	2004	Moszynski, Peter	BMJ 2004; 329: 473	Extreme weather worsens global hunger	2	2018-08-06	0
article	436	2004	McMichael AJ, Butler CD.	Lancet. 2004 Dec 4-10;364(9450):2004-6. No abstract available.	Climate change, health, and development goals.	3	2018-07-04	32
article	437	2004	Patz	BMJ	Global warming: Health impacts may be abrupt as well as long term	3	2018-08-16	23
article	438	2005	Afrane YA, Lawson BW, Githeko AK, Yan G.	J Med Entomol. 2005 Nov;42(6):974-80.	Effects of microclimatic changes caused by land use and land cover on duration of gonotrophic cycles of Anopheles gambiae (Diptera: Culicidae) in western Kenya highlands.	1	2018-07-04	129
article	439	2005	Ahern, Mike; R. Sari Kovats Paul Wilkinson Roger Few Franziska Matthies	Epidemiologic Reviews	Floods, health and climate change: a strategic review	1	2018-07-04	176
article	440	2005	Beggs PJ, Bambrick HJ.	Environ Health Perspect. 2005 Aug;113(8):915-9.	Is the global rise of asthma an early impact of anthropogenic climate change?	1	2018-07-04	221
article	441	2005	Booth S, Zeller D.	Environ Health Perspect. 2005 May;113(5):521-6.	Mercury, food webs, and marine mammals: implications of diet and climate change for human health.	1	2018-06-13	192
article	442	2005	Brownstein et al	EcoHealth	Effect of climate change on Lyme disease risk in North America	1	2018-06-13	183
article	443	2005	Curtis T, Kvernmo S, Bjerregaard P.	Int J Circumpolar Health. 2005 Dec;64(5):442-50.	Changing living conditions, life style and health.	1	2018-07-04	61
article	444	2005	El-Zein A, Tewtel-Salem M.	Sci Total Environ. 2005 May 1;343(1-3):273-5. Epub 2005 Jan 25.	On the association between high temperature and mortality in warm climates.	1	2018-07-04	16
article	445	2005	Furgal CM.	Int J Circumpolar Health. 2005 Dec;64(5):440-1. No abstract available.	Monitoring as a community response for climate change and health.	1	2018-07-04	5
article	446	2005	Grover-Kopec E, Kawano M, Klaver RW, Blumenthal B, Ceccato P, Connor SJ.	Malar J. 2005 Jan 21;4:6.	An online operational rainfall-monitoring resource for epidemic malaria early warning systems in Africa.	1	2018-07-04	106
article	447	2005	Harrus S, Baneth G.	Int J Parasitol. 2005 Oct;35(11-12):1309-18. Epub 2005 Jul 21. Review.	Drivers for the emergence and re-emergence of vector-borne protozoal and bacterial diseases.	1	2018-07-04	193
article	448	2005	Hassi J, Rytkönen M, Kotaniemi J, Rintamäki H.	Int J Circumpolar Health. 2005 Dec;64(5):459-67.	Impacts of cold climate on human heat balance, performance and health in circumpolar areas.	1	2018-07-04	49
article	449	2005	Hay et al	Trends in Parasitology	Climate variability and malaria epidemics in the highlands of East Africa	1	2018-06-13	54
article	450	2005	Hubálek Z.	Eur J Epidemiol. 2005;20(3):263-70.	North Atlantic weather oscillation and human infectious diseases in the Czech Republic, 1951-2003.	1	2018-07-04	25
journalistic	451	2005	Jackson, Trevor	BMJ 2005; 330: 621 (Published 17 Mar 2005)	Environmental charity launches a visual wakeup call on climate change	1	2018-08-06	0
journalistic	452	2005	Juniper, Tony	BMJ 2005; 331: 1360	Pressure mounts for further action on climate change	1	2018-08-06	0
article	453	2005	Khogali M.	Ethn Dis. 2005 Winter;15(1 Suppl 1):S1-74-5. No abstract available.	Health and disease in a changing Arab world 2000/2025/2050: global, environmental, and climate change and emerging diseases.	1	2018-07-04	4
article	454	2005	Koelle et al	Prc Roy Soc B	Pathogen adaptation to seasonal forcing and climate change	1	2018-06-13	127
article	455	2005	Kovats et al	Int J Biomet	Climate variability and campylobacter infection: an international study	1	2018-06-13	208
article	456	2005	Kraemer et al	Int J C/polar Res	The potential impact of climate change on human exposure to contaminants in the Arctic	1	2018-06-17	28
article	457	2005	Leiserowitz	Risk Analysis	American risk perceptions: Is climate change dangerous?	1	2018-06-13	734
article	458	2005	MacDonald et al	Sci Tot Envt	Recent climate change in the Arctic and its impact on contaminant pathways and interpretation of temporal trend data	1	2018-06-13	599
article	459	2005	Macpherson CN.	Int J Parasitol. 2005 Oct;35(11-12):1319-31. Epub 2005 Jul 20. Review.	Human behaviour and the epidemiology of parasitic zoonoses.	1	2018-07-04	334
article	460	2005	Mas-Coma S, Bargues MD, Valero MA.	Int J Parasitol. 2005 Oct;35(11-12):1255-78. Review.	Fascioliasis and other plant-borne trematode zoonoses.	1	2018-07-04	717
article	461	2005	McLaren/Hawe	J Epi Comm Hlth	Ecological perspectives in health research	1	2018-07-04	390
article	462	2005	McLaughlin	New Eng J Med	Outbreak of Vibrio parahaemolyticus Gastroenteritis Associated with Alaskan Oysters	1	2018-06-14	402
article	463	2005	Murayama N.	Environ Sci. 2005;12(3):133-44.	Nutritional adaptation to seasonal climatic change: a study for rain-fed farmers in northeast Thailand.	1	2018-07-04	1
article	464	2005	O'Neill MS, Hajat S, Zanobetti A, Ramirez-Aguilar M, Schwartz J.	Int J Biometeorol. 2005 Nov;50(2):121-9. Epub 2005 May 24.	Impact of control for air pollution and respiratory epidemics on the estimated associations of temperature and daily mortality.	1	2018-07-04	136
article	465	2005	Park BJ, Sigel K, Vaz V, Komatsu K, McRill C, Phelan M, Colman T, Comrie AC, Warnock DW, Galgiani JN, Hajjeh RA.	J Infect Dis. 2005 Jun 1;191(11):1981-7. Epub 2005 Apr 20.	An epidemic of coccidioidomycosis in Arizona associated with climatic changes, 1998-2001.	1	2018-07-04	113
article	466	2005	Parkinson AJ, Butler JC.	Int J Circumpolar Health. 2005 Dec;64(5):478-86.	Potential impacts of climate change on infectious diseases in the Arctic.	1	2018-06-13	135
article	467	2005	Peperzak L.	Water Sci Technol. 2005;51(5):31-6.	Future increase in harmful algal blooms in the North Sea due to climate change.	1	2018-07-04	64
article	468	2005	Polley L.	Int J Parasitol. 2005 Oct;35(11-12):1279-94. Review.	Navigating parasite webs and parasite flow: emerging and re-emerging parasitic zoonoses of wildlife origin.	1	2018-07-04	95
article	469	2005	Poumadère et al	Risk Analysis	The 2003 heat wave in France: dangerous climate change here and now	1	2018-06-13	395
article	470	2005	Rainham DG.	Can J Public Health. 2005 Jan-Feb;96(1):37-40.	Ecological complexity and West Nile virus: perspectives on improving public health response.	1	2018-07-04	19
article	471	2005	Schijven JF, de Roda Husman AM.	Water Sci Technol. 2005;51(5):79-87.	Effect of climate changes on waterborne disease in The Netherlands.	1	2018-07-04	75
article	472	2005	Shehane SD, Harwood VJ, Whitlock JE, Rose JB.	J Appl Microbiol. 2005;98(5):1127-36.	The influence of rainfall on the incidence of microbial faecal indicators and the dominant sources of faecal pollution in a Florida river.	1	2018-07-04	98
article	473	2005	Soldan SS, González-Scarano F.	J Neurovirol. 2005 Oct;11(5):412-23. Review.	Emerging infectious diseases: the Bunyaviridae.	1	2018-07-04	58
journalistic	474	2005	Spurgeon, David	BMJ 2005; 330: 436	Climate change already costs 150 000 lives a year, experts say	1	2018-08-06	2
article	475	2005	Thammapalo S, Chongsuwiwatwong V, McNeil D, Geater A.	Southeast Asian J Trop Med Public Health. 2005 Jan;36(1):191-6.	The climatic factors influencing the occurrence of dengue hemorrhagic fever in Thailand.	1	2018-07-04	66
article	476	2005	Veskovi et al	Climate Research	Assessing public health risk due to extremely high temperature events: climate and social parameters	1	2018-06-13	97
article	477	2005	Williams	Nature	Climate change blamed for rise in hay fever	1	2018-08-07	30
article	478	2005	Berner JE.	Int J Circumpolar Health. 2005 Dec;64(5):435-7. No abstract available.	Climate change and health in the circumpolar north.	2	2018-07-04	6
article	479	2005	Campbell-Lendrum	Glob Env Ch	How much does the health community care about global environmental change?	2	2018-07-06	13
article	480	2005	Ebi et al	Climatic Change	Climate suitability for stable malaria transmission in Zimbabwe under different climate change scenarios	2	2018-06-13	84
article	481	2005	Ebi KL, Gamble JL.	Environ Health Perspect. 2005 Mar;113(3):335-8.	Summary of a workshop on the development of health models and scenarios: strategies for the future.	2	2018-07-04	22
article	482	2005	Epstein PR.	N Engl J Med. 2005 Oct 6;353(14):1433-6. No abstract available.	Climate change and human health.	2	2018-06-13	299
article	483	2005	Fields	Environ Health Perspect	Continental Divide: Why Africa's climate change burden is greater	2	2018-06-13	37
journalistic	484	2005	Juniper, Tony	BMJ 2005; 331: 1287 (Published 01 Dec 2005)	Global warming must be limited to 2°C, scientists say	2	2018-08-06	0
article	485	2005	Kovats RS, Campbell-Lendrum D, Matthies F.	Risk Anal. 2005 Dec;25(6):1409-18.	Climate change and human health: estimating avoidable deaths and disease.	2	2018-06-13	118
article	486	2005	Kovats RS, Haines A.	CMAJ. 2005 Feb 15;172(4):501-2. No abstract available.	Global climate change and health: recent findings and future steps.	2	2018-06-13	68
article	487	2005	McMichael, AJ; Butler, CD	Asia Pac J Clin Nut	The effect of environmental change on food production, human nutrition and health.	2	2018-07-04	6
article	488	2005	Menne B, Bertollini R.	BMJ. 2005 Dec 3;331(7528):1283-4. Epub 2005 Nov 29. No abstract available.	Health and climate change: a call for action.	2	2018-06-13	40
article	489	2005	Parry M, Rosenzweig C, Livermore M.	Philos Trans R Soc Lond B Biol Sci. 2005 Nov 29;360(1463):2125-38. Review.	Climate change, global food supply and risk of hunger.	2	2018-07-04	456
article	490	2005	Patz JA, Campbell-Lendrum D, Holloway T, Foley JA.	Nature. 2005 Nov 17;438(7066):310-7. Review.	Impact of regional climate change on human health.	2	2018-06-13	2059
article	491	2005	Warren JA, Berner JE, Curtis T.	Int J Circumpolar Health. 2005 Dec;64(5):487-97.	Climate change and human health: infrastructure impacts to small remote communities in the north.	2	2018-06-13	41
article	492	2005	Watson RT, Patz J, Gubler DJ, Parson EA, Vincent JH.	J Environ Monit. 2005 Sep;7(9):834-43. Epub 2005 Aug 4.	Environmental health implications of global climate change.	2	2018-06-13	56
article	493	2005	Yang et al	Parassitologia	A potential impact of climate change and water resource development on the transmission of Schistosoma japonicum in China	2	2018-06-13	102
article	494	2005	Butler et al	Ecosystems	Human health, well-being, and global ecological scenarios	3	2018-07-04	44
article	495	2005	Dyson	Popn & Envt	On development, demography and climate change: the end of the world as we know it?	3	2018-07-04	74
article	496	2005	Roberts I, Hillman M.	Inj Prev. 2005 Dec;11(6):326-9. No abstract available.	Climate change: the implications for policy on injury control and health promotion.	3	2018-07-04	15
article	497	2006	Aminzadah	Hastings Int'l & Comp. L. Rev.	A moral imperative: The human rights implications of climate change	1	2018-06-14	120
editorial	498	2006	Anon	Lancet	Climate change preparations must focus on health disparities	1	NA	0
article	499	2006	Aron JL.	Geospat Health. 2006 Nov;1(1):11-6.	Barriers to use of geospatial data for adaptation to climate change and variability: case studies in public health.	1	2018-07-05	7
article	500	2006	Bell ML, Davis DL, Gouveia N, Borja-Aburto VH, Cifuentes LA.	Environ Res. 2006 Mar;100(3):431-40. Epub 2005 Sep 19.	The avoidable health effects of air pollution in three Latin American cities: Santiago, São Paulo, and Mexico City.	1	2018-07-05	161
article	501	2006	Bhattacharya et al	Current Sci	Climate change and malaria in India	1	2018-07-05	172
article	502	2006	Bosello et al	Ecological Economics	Economy-wide estimates of the implications of climate change: Human health	1	2018-06-14	265
article	503	2006	Breton MC, Garneau M, Fortier I, Guay F, Louis J.	Sci Total Environ. 2006 Oct 15;370(1):39-50. Epub 2006 Aug 8.	Relationship between climate, pollen concentrations of Ambrosia and medical consultations for allergic rhinitis in Montreal, 1994-2002.	1	2018-07-05	78
article	504	2006	Bultó PL, Rodríguez AP, Valencia AR, Vega NL, Gonzalez MD, Carrera AP.	Environ Health Perspect. 2006 Dec;114(12):1942-9.	Assessment of human health vulnerability to climate variability and change in Cuba.	1	2018-06-14	64
article	505	2006	Cardenas R, Sandoval CM, Rodríguez-Morales AJ, Franco-Paredes C.	Am J Trop Med Hyg. 2006 Aug;75(2):273-7.	Impact of climate variability in the occurrence of leishmaniasis in northeastern Colombia.	1	2018-07-05	132
article	506	2006	Carson C, Hajat S, Armstrong B, Wilkinson P.	Am J Epidemiol. 2006 Jul 1;164(1):77-84. Epub 2006 Apr 19.	Declining vulnerability to temperature-related mortality in London over the 20th century.	1	2018-07-05	203
article	507	2006	Casimiro E, Calheiros J, Santos FD, Kovats S.	Environ Health Perspect. 2006 Dec;114(12):1950-6.	National assessment of human health effects of climate change in Portugal: approach and key findings.	1	2018-06-14	104
article	508	2006	Cazelles/Hale	PLoS One	Infectious diseases, climate influences, and nonstationarity	1	2018-06-14	55
article	509	2006	Chen CH, Xirasagar S, Lin HC.	J Asthma. 2006 May;43(4):287-92.	Seasonality in adult asthma admissions, air pollutant levels, and climate: a population-based study.	1	2018-07-05	96
article	510	2006	Choi KM, Christakos G, Wilson ML.	Public Health. 2006 Jun;120(6):505-16. Epub 2006 May 11.	El Niño effects on influenza mortality risks in the state of California.	1	2018-07-05	32
article	511	2006	Daniel M, Zitek K, Danielová V, Kríz B, Valter J, Kott I.	Int J Med Microbiol. 2006 May;296 Suppl 40:41-7. Epub 2006 Mar 29. Review.	Risk assessment and prediction of Ixodes ricinus tick questing activity and human tick-borne encephalitis infection in space and time in the Czech Republic.	1	2018-07-05	37
article	512	2006	Diaz JH.	J Travel Med. 2006 Nov-Dec;13(6):361-72. Review.	Global climate changes, natural disasters, and travel health risks.	1	2018-06-14	55
article	513	2006	Diaz JH.	J La State Med Soc. 2006 Nov-Dec;158(6):278, 280-7. Review.	Should we be concerned about global warming?	1	2018-07-05	2
article	514	2006	Ebi KL, Mills DM, Smith JB, Grambsch A.	Environ Health Perspect. 2006 Sep;114(9):1318-24.	Climate change and human health impacts in the United States: an update on the results of the U.S. national assessment.	1	2018-06-14	141
article	515	2006	Fleury M, Charron DF, Holt JD, Allen OB, Maarouf AR.	Int J Biometeorol. 2006 Jul;50(6):385-91. Epub 2006 Mar 31.	A time series analysis of the relationship of ambient temperature and common bacterial enteric infections in two Canadian provinces.	1	2018-07-05	159
article	516	2006	Furgal C, Seguin J.	Environ Health Perspect. 2006 Dec;114(12):1964-70.	Climate change, health, and vulnerability in Canadian northern Aboriginal communities.	1	2018-06-14	240
article	517	2006	Highwood EJ, Kinnersley RP.	Environ Int. 2006 May;32(4):560-6. Epub 2006 Mar 2. Review.	When smoke gets in our eyes: the multiple impacts of atmospheric black carbon on climate, air quality and health.	1	2018-07-05	169
article	518	2006	Jaishankar R, Jhonson CP.	Indian J Public Health. 2006 Jan-Mar;50(1):24-7. Review.	Geomatics and public health.	1	2018-07-05	3
article	519	2006	Kiang R, Adimi F, Soika V, Nigro J, Singhasivanon P, Sirichaisinthop J, Leemingsawat S, Apiwathnasorn C, Looareesuwan S.	Geospat Health. 2006 Nov;1(1):71-84.	Meteorological, environmental remote sensing and neural network analysis of the epidemiology of malaria transmission in Thailand.	1	2018-07-05	51
article	520	2006	Kim H, Ha JS, Park J.	Arch Environ Occup Health. 2006 Nov-Dec;61(6):265-70.	High temperature, heat index, and mortality in 6 major cities in South Korea.	1	2018-07-05	98
article	521	2006	Leiserowitz	Climatic Change (2006) 77: 45–72	Climate change risk perception and policy preferences: The role of affect, imagery, and values	1	2018-08-03	1387
article	522	2006	Molyneux DH.	Adv Parasitol. 2006;61:1-45. Review.	Control of human parasitic diseases: Context and overview.	1	2018-07-05	74
article	523	2006	Ogden et al	Int J Parasitology	Climate change and the potential for range expansion of the Lyme disease vector Ixodes scapularis in Canada	1	2018-06-14	297
article	524	2006	Pascual M, Ahumada JA, Chaves LF, Rodó X, Bouma M.	Proc Natl Acad Sci U S A. 2006 Apr 11;103(15):5829-34. Epub 2006 Mar 29.	Malaria resurgence in the East African highlands: temperature trends revisited.	1	2018-06-14	399
article	525	2006	Patz JA, Olson SH.	Proc Natl Acad Sci U S A. 2006 Apr 11;103(15):5635-6. Epub 2006 Apr 4. No abstract available.	Malaria risk and temperature: influences from global climate change and local land use practices.	1	2018-06-14	238
article	526	2006	Paz	Int J Env Hlth Res	The West Nile Virus outbreak in Israel (2000) from a new perspective: the regional impact of climate change	1	2018-06-14	58
article	527	2006	Rogers CA, Wayne PM, Macklin EA, Muilenberg ML, Wagner CJ, Epstein PR, Bazzaz FA.	Environ Health Perspect. 2006 Jun;114(6):865-9.	Interaction of the onset of spring and elevated atmospheric CO2 on ragweed (Ambrosia artemisiifolia L.) pollen production.	1	2018-07-05	211
article	528	2006	Rogers DJ, Wilson AJ, Hay SI, Graham AJ.	Adv Parasitol. 2006;62:181-220. Review.	The global distribution of yellow fever and dengue.	1	2018-07-05	151
article	529	2006	Rogers/Randolph	Adv Parasitol	Climate change and vector-borne diseases	1	2018-06-14	295
article	530	2006	Thomson MC, Doblas-Reyes FJ, Mason SJ, Hagedorn R, Connor SJ, Phindela T, Morse AP, Palmer TN.	Nature. 2006 Feb 2;439(7076):576-9.	Malaria early warnings based on seasonal climate forecasts from multi-model ensembles.	1	2018-07-05	417
article	531	2006	Wort UU, Hastings I, Mutabingwa TK, Brabin BJ.	Malar J. 2006 Oct 17;5:89.	The impact of endemic and epidemic malaria on the risk of stillbirth in two areas of Tanzania with different malaria transmission patterns.	1	2018-07-05	29
article	532	2006	Campbell-Lendrum D, Woodruff R.	Environ Health Perspect. 2006 Dec;114(12):1935-41.	Comparative risk assessment of the burden of disease from climate change.	2	2018-06-14	139
article	533	2006	Ebi KL, Kovats RS, Menne B.	Environ Health Perspect. 2006 Dec;114(12):1930-4.	An approach for assessing human health vulnerability and public health interventions to adapt to climate change.	2	2018-06-14	204
article	534	2006	Haines A, Kovats RS, Campbell-Lendrum D, Corvalan C.	Lancet	Climate change and human health: impacts, vulnerability, and mitigation.	2	2018-07-07	244
article	535	2006	Haines A, Kovats RS, Campbell-Lendrum D, Corvalan C.	Public Health. 2006 Jul;120(7):585-96. Epub 2006 Mar 20.	Climate change and human health: impacts, vulnerability and public health.	2	2018-06-14	998
article	536	2006	McMichael AJ, Woodruff RE, Hales S.	Lancet. 2006 Mar 11;367(9513):859-69. Review. Erratum in: Lancet. 2006 Sep 2;368(9538):842.	Climate change and human health: present and future risks.	2	2018-06-14	1894
article	537	2006	Moreno	Regional Envtl Change	Climate change and human health in Latin America: drivers, effects, and policies	2	2018-06-14	49
article	538	2006	Patz JA, Olson SH.	Ann Trop Med Parasitol. 2006 Jul-Sep;100(5-6):535-49. Review.	Climate change and health: global to local influences on disease risk.	2	2018-06-14	150
article	539	2006	Sim F, Mackie P.	Lancet. 2006 Jun 24;367(9528):2039. No abstract available.	Climate change and health.	2	2018-06-14	180
article	540	2006	Sunyer J, Grimalt J.	Int J Epidemiol. 2006 Apr;35(2):213-6. Epub 2006 Feb 17. No abstract available.	Global climate change, widening health inequalities, and epidemiology.	2	2018-06-14	27
article	541	2006	Woodruff RE, McMichael AJ, Butler CD, Hales S.	Aust N Z J Public Health. 2006 Dec;30(6):567-71.	Action on climate change: the health risks of procrastinating.	2	2018-06-14	53
article	542	2006	Blashki G, Butler CD, Brown S.	Aust Fam Physician. 2006 Nov;35(11):909-11.	Climate change and human health--What can GPs do?	2	2018-07-05	14
article	543	2006	Ebi KL, Lewis ND, Corvalan C.	Environ Health Perspect. 2006 Dec;114(12):1957-63.	Climate variability and change and their potential health effects in small island states: information for adaptation planning in the health sector.	2	2018-07-05	84
article	544	2006	Griffiths J.	Public Health. 2006 Jul;120(7):609-12. Epub 2006 Jun 5.	Environmental sustainability in the national health service in England.	2	2018-07-05	28
article	545	2006	Hampton T.	JAMA. 2006 Aug 23;296(8):913-20. No abstract available.	Researchers study health effects of environmental change.	2	2018-07-05	2
article	546	2006	Huppert HE, Sparks RS.	Philos Trans A Math Phys Eng Sci. 2006 Aug 15;364(1845):1875-88. Review.	Extreme natural hazards: population growth, globalization and environmental change.	2	2018-07-05	136
article	547	2006	Jones J.	Nurs Forum. 2006 Apr-Jun;41(2):78-87. Review.	Mother nature's disasters and their health effects: a literature review.	2	2018-07-05	23
article	548	2006	Mas Bermejo P.	J Public Health Policy. 2006;27(1):13-21.	Preparation and response in case of natural disasters: Cuban programs and experience.	2	2018-07-05	22
article	549	2006	McCallum E, Heming J.	Philos Trans A Math Phys Eng Sci. 2006 Aug 15;364(1845):2099-115.	Hurricane Katrina: an environmental perspective.	2	2018-07-05	29
article	550	2006	McMichael AJ, et al	Aust NZ J Pub Hlth	Action on climate change: the health risks of procrastinating	2	2018-07-05	52
journalistic	551	2006	Twisselman	BMJ	Climate change: Summary of responses	2	2018-08-04	2
article	552	2006	Coote A.	BMJ. 2006 Jun 10;332(7554):1343-4. No abstract available.	What health services could do about climate change.	3	2018-06-14	29
journalistic	553	2006	Eaton, Lynn	BMJ 2006; 332: 1170 (Published 18 May 2006)	Charity warns of climate impact on poorer nations	3	2018-08-06	0
article	554	2006	Lundberg	Medscape Med J	Global warming may be a graver public health threat than nuclear war. Part 1–getting your attention	3	2018-06-14	6
article	555	2006	Stott	BMJ 332(7554):1385–7.	Contraction and convergence: healthy response to climate change	3	2018-06-14	41
article	556	2006	Stott R, Godlee F.	BMJ. 2006 Nov 11;333(7576):983-4. No abstract available.	What should we do about climate change? Health professionals need to act now, collectively and individually.	3	2018-06-14	40
article	557	2006	Harrison D.	J R Soc Promot Health. 2006 Mar;126(2):62-3. No abstract available.	Peak oil, climate change, public health and well-being.	3	2018-07-05	10
article	558	2006	Hunt G.	Nurs Ethics. 2006 Nov;13(6):571-2. No abstract available.	Climate change and health.	3	2018-07-05	8
article	559	2006	Kefford RF.	Med J Aust. 2006 Jun 5;184(11):582. No abstract available.	Medical heat for climate change.	3	2018-07-05	19
article	560	2006	Kesavan PC, Swaminathan MS.	Philos Trans A Math Phys Eng Sci. 2006 Aug 15;364(1845):2191-216.	Managing extreme natural disasters in coastal areas.	3	2018-07-05	60
article	561	2006	McMichael AJ, Butler CD.	Health Promot Int. 2006 Dec;21 Suppl 1:15-24.	Emerging health issues: the widening challenge for population health promotion.	3	2018-07-05	76
article	562	2006	Waterston T.	J Trop Pediatr. 2006 Dec;52(6):383-5. No abstract available.	Climate change--the greatest crisis for children?	3	2018-07-05	15
article	563	2006	While A.	Br J Community Nurs. 2006 Oct;11(10):454. No abstract available.	Climate change should matter to nurses.	3	2018-07-05	3
article	564	2006	Woodruff RE, McMichael AJ, Hales S.	Med J Aust. 2006 Jun 5;184(11):539-40.	Action on climate change: no time to delay.	3	2018-07-05	11
article	565	2007	Afrane YA, Zhou G, Lawson BW, Githeko AK, Yan G.	Am J Trop Med Hyg. 2007 Oct;77(4):660-6.	Life-table analysis of Anopheles arabiensis in western Kenya highlands: effects of land covers on larval and adult survivorship.	1	2018-07-06	53
article	566	2007	Arnold RG, Carpenter DO, Kirk D, Koh D, Armour MA, Cebrian M, Cifuentes L, Khwaja M, Ling B, Makalinao I, Paz-Y-Miño C, Peralta G, Prasad R, Singh K, Sly P, Tohyama C, Woodward A, Zheng B, Maiden T.	Environ Health Perspect. 2007 Dec;115(12):1770-5.	Meeting report: threats to human health and environmental sustainability in the Pacific basin.	1	2018-07-06	17
article	567	2007	Bartra J, Mullol J, del Cuvillo A, Dávila I, Ferrer M, Jáuregui I, Montoro J, Sastre J, Valero A.	J Investig Allergol Clin Immunol. 2007;17 Suppl 2:3-8. Review.	Air pollution and allergens.	1	2018-07-06	155
article	568	2007	Bell et al	Climatic Change	Climate change, ambient ozone, and health in 50 US cities	1	2018-06-14	308
article	569	2007	Bentley M.	Health Promot Int. 2007 Sep;22(3):246-53. Epub 2007 Jun 1.	Healthy Cities, local environmental action and climate change.	1	2018-07-06	35
article	570	2007	Bi P, Zhang Y, Parton KA.	J Infect. 2007 Dec;55(6):551-6. Epub 2007 Aug 22.	Weather variables and Japanese encephalitis in the metropolitan area of Jinan city, China.	1	2018-07-06	81
article	571	2007	Böhm M, White PC, Chambers J, Smith L, Hutchings MR.	Vet J. 2007 Sep;174(2):260-76. Epub 2007 Jan 25. Review.	Wild deer as a source of infection for livestock and humans in the UK.	1	2018-07-06	65
article	572	2007	Brooks et al	Trends in Parasitology	How will global climate change affect parasite–host assemblages?	1	2018-06-14	218
article	573	2007	Campbell-Lendrum D, Corvalán C, Neira M.	Bull World Health Organ. 2007 Mar;85(3):235-7. No abstract available.	Global climate change: implications for international public health policy.	1	2018-06-14	115
article	574	2007	Campbell-Lendrum D, Corvalán C.	J Urban Health. 2007 May;84(3 Suppl):i109-17.	Climate change and developing-country cities: implications for environmental health and equity.	1	2018-06-14	229
article	575	2007	Chowdhury K, Bagasra O.	Med Hypotheses. 2007;68(1):22-30. Epub 2006 Oct 2.	An edible vaccine for malaria using transgenic tomatoes of varying sizes, shapes and colors to carry different antigens.	1	2018-07-06	33
article	576	2007	Comrie	Geog Compass	Climate change and human health	1	2018-06-14	45
article	577	2007	Corvalan C.	World Hosp Health Serv. 2007;43(4):10-1. No abstract available.	Climate change and human health.	1	2018-07-06	NA
article	578	2007	D'Amato, G. et al	Allergy	Thunderstorm‐asthma and pollen allergy	1	2018-07-15	169
article	579	2007	Duncan	Women and Envts	Global climate change and womens health.	1	2018-06-14	19
article	580	2007	Ebi et al	EcoHealth	Climate change-related health impacts in the Hindu Kush–Himalayas	1	2018-06-14	64
article	581	2007	Ebi KL, Paulson JA.	Pediatr Clin North Am. 2007 Apr;54(2):213-26, vii. Review.	Climate change and children.	1	2018-07-06	50
article	582	2007	Epstein	Am J Trop Med Hyg	Chikungunya fever resurgence and global warming	1	2018-05-27	57
article	583	2007	Estrada-Peña A, Venzal JM.	Geospat Health. 2007 May;1(2):157-68.	A GIS framework for the assessment of tick impact on human health in a changing climate.	1	2018-07-06	18
article	584	2007	Faergeman O.	Eur J Cardiovasc Prev Rehabil. 2007 Dec;14(6):726-9. Review.	Climate change and preventive medicine.	1	2018-06-14	20
article	585	2007	Fisman DN.	Annu Rev Public Health. 2007;28:127-43. Review.	Seasonality of infectious diseases.	1	2018-07-06	222
article	586	2007	Goodwin J.	Br J Community Nurs. 2007 Jan;12(1):23-6. Review.	A deadly harvest: the effects of cold on older people in the UK.	1	2018-07-06	13
article	587	2007	Gosling et al	Int J Biomet	Climate change and heat-related mortality in six cities Part 1: model construction and validation	1	2018-06-14	128
article	588	2007	Johnston FH, Bailie RS, Pilotto LS, Hanigan IC.	BMC Public Health. 2007 Sep 13;7:240.	Ambient biomass smoke and cardio-respiratory hospital admissions in Darwin, Australia.	1	2018-07-06	108
article	589	2007	Kalkstein AJ, Sheridan SC.	Int J Biometeorol. 2007 Oct;52(1):43-55. Epub 2007 Jan 30.	The social impacts of the heat-health watch/warning system in Phoenix, Arizona: assessing the perceived risk and response of the public.	1	2018-07-06	132
article	590	2007	Kan H, London SJ, Chen H, Song G, Chen G, Jiang L, Zhao N, Zhang Y, Chen B.	Environ Res. 2007 Mar;103(3):424-31. Epub 2007 Jan 17.	Diurnal temperature range and daily mortality in Shanghai, China.	1	2018-07-06	139
article	591	2007	King BJ, Monis PT.	Parasitology. 2007 Mar;134(Pt 3):309-23. Epub 2006 Nov 13. Review.	Critical processes affecting Cryptosporidium oocyst survival in the environment.	1	2018-07-06	137
article	592	2007	Kjellstrom T, Friel S, Dixon J, Corvalan C, Rehfuess E, Campbell-Lendrum D, Gore F, Bartram J.	J Urban Health. 2007 May;84(3 Suppl):i86-97.	Urban environmental health hazards and health equity.	1	2018-07-06	132
article	593	2007	Knowlton K, Lynn B, Goldberg RA, Rosenzweig C, Hogrefe C, Rosenthal JK, Kinney PL.	Am J Public Health. 2007 Nov;97(11):2028-34. Epub 2007 Sep 27.	Projecting heat-related mortality impacts under a changing climate in the New York City region.	1	2018-07-06	139
article	594	2007	Kouzminov A, Ruck J, Wood SA.	Aust N Z J Public Health. 2007 Jun;31(3):275-81.	New Zealand risk management approach for toxic cyanobacteria in drinking water.	1	2018-07-06	35
article	595	2007	Lam LT.	Int J Environ Health Res. 2007 Feb;17(1):1-8.	The association between climatic factors and childhood illnesses presented to hospital emergency among young children.	1	2018-07-06	37
article	596	2007	Leeder S.	Aust NZ J Public Health. 2007 Dec;31(6):505-8.	The scope, mission and method of contemporary public health.	1	2018-07-06	9
article	597	2007	Martin et al	Arctic	Drinking water and potential threats to human health in Nunavik: adaptation strategies under climate change conditions	1	2018-06-14	86
article	598	2007	Maynard NG, Conway GA.	Alaska Med. 2007 Jul-Sep;49(3):78-85.	A view from above: use of satellite imagery to enhance our understanding of potential impacts of climate change on human health in the Arctic.	1	2018-07-06	5
article	599	2007	McCartney PR.	MCN Am J Matern Child Nurs. 2007 Jul-Aug;32(4):255. No abstract available.	Climate change and child health.	1	2018-07-06	5
article	600	2007	McMichael AJ.	N S W Public Health Bull. 2007 Mar-Apr;18(3-4):41-5.	Will considerations of environmental sustainability revitalise the policy links between the urban environment and health?	1	2018-07-06	14
article	601	2007	Morrissey SA, Reser JP.	Aust J Rural Health. 2007 Apr;15(2):120-5. Review.	Natural disasters, climate change and mental health considerations for rural Australia.	1	2018-06-14	101
article	602	2007	Muñoz-López F.	Allergol Immunopathol (Madr). 2007 Mar-Apr;35(2):41-3. No abstract available.	Climatic change and asthma.	1	2018-07-06	5
article	603	2007	Nag PK, Nag A, Ashtekar SP.	Ind Health. 2007 Jan;45(1):107-17.	Thermal limits of men in moderate to heavy work in tropical farming.	1	2018-07-06	36
journalistic	604	2007	O’Dowd, Adrian	BMJ 2007; 334: 1343 (Published 28 Jun 2007)	NHS is told it must play its part in tackling climate change	1	2018-08-06	7
article	605	2007	Olago D, Marshall M, Wandiga SO, Opondo M, Yanda PZ, Kanalawe R, Githeko AK, Downs T, Opere A, Kavumvuli R, Kirumira E, Ogallo L, Mugambi P, Apindi E, Githui F, Kathuri J, Olaka L, Sigalla R, Nanyunja R, Baguma T, Achola P.	Ambio. 2007 Jun;36(4):350-8.	Climatic, socio-economic, and health factors affecting human vulnerability to cholera in the Lake Victoria basin, East Africa.	1	2018-07-06	62
article	606	2007	Paz et al	Env Res	Climate change and the emergence of Vibrio vulnificus disease in Israel	1	2018-06-14	121
article	607	2007	Pedersen AB, Fenton A.	Trends Ecol Evol. 2007 Mar;22(3):133-9. Epub 2006 Nov 29. Review.	Emphasizing the ecology in parasite community ecology.	1	2018-07-06	368
article	608	2007	Pherez FM.	J Vector Borne Dis. 2007 Sep;44(3):157-63. Review.	Factors affecting the emergence and prevalence of vector borne infections (VBI) and the role of vertical transmission (VT).	1	2018-07-06	30
article	609	2007	Rao et al	Lancet	The built environment and health	1	2018-07-06	76
article	610	2007	Rawlins SC, Chen A, Rawlins JM, Chadee DD, Legall G.	West Indian Med J. 2007 Mar;56(2):115-21.	A knowledge, attitude and practices study of the issues of climate change/variability impacts and public health in Trinidad and Tobago, and St Kitts and Nevis.	1	2018-06-14	32
journalistic	611	2007	Richards, Tessa	BMJ. 2007 Aug 25;335(7616):374. No abstract available.	The hitch hiker's guide to population growth and climate change.	1	2018-08-06	NA
article	612	2007	Roberts I, Arnold E.	Inj Prev. 2007 Aug;13(4):222-3. No abstract available.	Policy at the crossroads: climate change and injury control.	1	2018-07-06	25
article	613	2007	Rosenthal JK, Sclar ED, Kinney PL, Knowlton K, Crauderueff R, Brandt-Rauf PW.	Ann Acad Med Singapore. 2007 Oct;36(10):834-46. Review.	Links between the built environment, climate and population health: interdisciplinary environmental change research in New York City.	1	2018-07-06	30
article	614	2007	Shea KM; American Academy of Pediatrics Committee on Environmental Health.	Pediatrics. 2007 Nov;120(5):e1359-67. Epub 2007 Oct 29. Review.	Global climate change and children's health.	1	2018-06-14	87
article	615	2007	Sumilo et al	PLoS One	Climate change cannot explain the upsurge of tick-borne encephalitis in the Baltics	1	2018-06-14	162
article	616	2007	Tavakoli NP, Tobin EH, Wong SJ, Dupuis AP 2nd, Glasheen B, Kramer LD, Bernard KA.	J Clin Microbiol. 2007 May;45(5):1523-7. Epub 2007 Mar 21.	Identification of dengue virus in respiratory specimens from a patient who had recently traveled from a region where dengue virus infection is endemic.	1	2018-07-06	25
article	617	2007	Thurston G.	Thorax. 2007 Sep;62(9):748-9. No abstract available.	Air pollution, human health, climate change and you.	1	2018-07-06	15
journalistic	618	2007	Turone, Fabio	BMJ 2007; 334: 65 (Published 11 Jan 2007)	Italian authorities deny that climate change has brought malaria back to its shores	1	2018-08-06	1
article	619	2007	Walters	Med J Aust	Personal carbon trading: a potential" stealth intervention" for obesity reduction?	1	2018-06-14	43
article	620	2007	Wilkinson, Paul; Kirk R Smith, Sean Beevers, Cathryn Tonne, Tadj Oreszczyn	Lancet	Energy, energy efficiency, and the built environment	1	2018-07-07	142
article	621	2007	Woodcock J, Banister D, Edwards P, Prentice AM, Roberts I.	Lancet. 2007 Sep 22;370(9592):1078-88. Review.	Energy and transport.	1	2018-07-06	NA
article	622	2007	Yé Y, Louis VR, Simboro S, Sauerborn R.	BMC Public Health. 2007 Jun 8;7:101.	Effect of meteorological factors on clinical malaria risk among children: an assessment using village-based meteorological stations and community-based parasitological survey.	1	2018-07-06	4
article	623	2007	Zhang X, Zwiers FW, Hegerl GC, Lambert FH, Gillett NP, Solomon S, Stott PA, Nozawa T.	Nature. 2007 Jul 26;448(7152):461-5. Epub 2007 Jul 23.	Detection of human influence on twentieth-century precipitation trends.	1	2018-07-06	877
article	624	2007	Zhang Y, Bi P, Hiller JE, Sun Y, Ryan P.	J Infect. 2007 Aug;55(2):194-200. Epub 2007 Jan 26.	Climate variations and bacillary dysentery in northern and southern cities of China.	1	2018-07-06	111
article	625	2007	Zhang Y, Bi P, Hiller JE.	J Environ Health. 2007 Oct;70(3):32-6.	Climate change and disability-adjusted life years.	1	2018-07-06	33
article	626	2007	American Academy of Pediatrics Committee on Environmental Health, Shea KM.	Pediatrics. 2007 Nov;120(5):1149-52. Epub 2007 Oct 29. Review.	Global climate change and children's health.	2	2018-07-06	55
article	627	2007	Blashki G, McMichael AJ, Karoly DJ.	Aust Fam Physician. 2007 Dec;36(12):986-9. Review.	Climate change and primary health care.	2	2018-06-14	72
article	628	2007	Committee	Pediatrics	Global climate change and children's health	2	2018-06-14	54
article	629	2007	Diaz JH.	Am J Disaster Med. 2007 Jan-Feb;2(1):33-42. Review.	The influence of global warming on natural disasters and their public health outcomes.	2	2018-07-06	43
article	630	2007	Few	Glob Envtl Change	Health and climatic hazards: framing social research on vulnerability, response and adaptation	2	2018-06-16	164
article	631	2007	Haines A, Smith KR, Anderson D, Epstein PR, McMichael AJ, Roberts I, Wilkinson P, Woodcock J, Woods J.	Lancet. 2007 Oct 6;370(9594):1264-81. Review.	Policies for accelerating access to clean energy, improving health, advancing development, and mitigating climate change.	2	2018-06-14	190
article	632	2007	Huntingford et al	Trans R Soc Trop Med Hyg. 2007 Feb;101(2):97-103. Epub 2006 Nov 28.	Impact of climate change on health: what is required of climate modellers?	2	2018-06-14	38
article	633	2007	Luber G, Hess J.	J Environ Health. 2007 Dec;70(5):43-4, 46. No abstract available.	Climate change and human health in the United States.	2	2018-06-14	24
article	634	2007	Markandya A, Wilkinson P.	Lancet. 2007 Sep 15;370(9591):979-90. Review.	Electricity generation and health.	2	2018-07-06	319
article	635	2007	McMichael AJ, Powles JW, Butler CD, Uauy R.	Lancet. 2007 Oct 6;370(9594):1253-63. Review.	Food, livestock production, energy, climate change, and health.	2	2018-07-06	968
article	636	2007	Postigo A, Haines A, Neira M, Confalonieri U.	Bull World Health Organ. 2007 Nov;85(11):826-8. No abstract available.	Will increased awareness of the health impacts of climate change help in achieving international collective action?	2	2018-07-06	1
journalistic	637	2007	Roehr, Bob	BMJ 2007; 335: 636 (Published 27 Sep 2007)	Doctors should speak out on climate change, expert says	2	2018-08-06	1
article	638	2007	Sellman J, Hamilton JD.	Minn Med. 2007 Mar;90(3):47-50.	Global climate change and human health.	2	2018-07-06	11
article	639	2007	Soskolne CL, Butler CD, Ijsselmuiden C, London L, von Schirnding Y.	Epidemiology. 2007 Jan;18(1):162-6.	Toward a global agenda for research in environmental epidemiology.	2	2018-07-06	39
article	640	2007	Tibbetts J.	Environ Health Perspect. 2007 Apr;115(4):A196-203. No abstract available.	Driven to extremes health effects of climate change.	2	2018-06-14	35
article	641	2007	Tol, R.S.J.; Ebi, K.L.; Yohe, G.W.	Environment and Development Economics 2007, 12, 687-706.	Infectious disease, development, and climate change: a scenario analysis.	2	2018-07-19	47
journalistic	642	2007	Watson, Rory	BMJ 2007; 335: 1116 (Published 29 Nov 2007)	UN conference on climate change will test countries' commitment to public health	2	2018-08-05	1
journalistic	643	2007	Watson, Rory	BMJ 2007; 334: 768 (Published 12 Apr 2007)	Climate change is likely to affect the health of millions, report warns	2	2018-08-05	5
article	644	2007	Wilkinson P, Smith KR, Joffe M, Haines A.	Lancet. 2007 Sep 15;370(9591):965-78. Review.	A global perspective on energy: health effects and injustices.	2	2018-07-06	176
article	645	2007	Brown H.	Bull World Health Organ. 2007 Nov;85(11):824-5. No abstract available.	Reducing the impact of climate change.	3	2018-07-06	3
article	646	2007	Davis JM, Cooke SM.	Health Promot Int. 2007 Dec;22(4):346-53. Epub 2007 Nov 5.	Educating for a healthy, sustainable world: an argument for integrating health promoting schools and sustainable schools.	3	2018-07-06	51
article	647	2007	Epstein PR.	Environ Health Perspect. 2007 Apr;115(4):A180-1. No abstract available.	Climate change: healthy solutions.	3	2018-07-06	9
article	648	2007	Gill M, Godlee F, Horton R, Stott R.	BMJ. 2007 Dec 1;335(7630):1104-5. No abstract available.	Doctors and climate change.	3	2018-07-06	20
article	649	2007	Heinzerling	Georgetown Law J	Climate Change, Human Health, and the Post-Cautionary Principle	3	2018-06-14	49
article	650	2007	Montgomery H.	Br J Hosp Med (Lond). 2007 Dec;68(12):663-5. Review.	The medical impacts of climate change.	3	2018-07-06	4
article	651	2007	Ramin B.	CMAJ. 2007 Nov 6;177(10):1320. No abstract available.	Climate of change.	3	2018-07-06	2
article	652	2007	Sauerborn R.	Scand J Public Health. 2007;35(6):561-3. No abstract available.	Climate change: an agenda for research and teaching in public health.	3	2018-07-06	8
article	653	2007	Stott R.	J R Soc Med. 2007 Sep;100(9):399-402. Review. No abstract available.	Climate change, poverty and war.	3	2018-07-06	9
article	654	2008	Aguirre AA, Tabor GM.	Ann N Y Acad Sci. 2008 Dec;1149:1-3. doi: 10.1196/annals.1428.052. Review.	Global factors driving emerging infectious diseases.	1	2018-07-07	90
article	655	2008	Analitis A, Katsouyanni K, Biggeri A, Baccini M, Forsberg B, Bisanti L, Kirchmayer U, Ballester F, Cadum E, Goodman PG, Hojs A, Sunyer J, Tiittanen P, Michelozzi P.	Am J Epidemiol. 2008 Dec 15;168(12):1397-408. doi: 10.1093/aje/kwn266. Epub 2008 Oct 24.	Effects of cold weather on mortality: results from 15 European cities within the PHEWE project.	1	2018-07-07	440
article	656	2008	Augustin J, Franzke N, Augustin M, Kappas M.	J Dtsch Dermatol Ges. 2008 Aug;6(8):632-8. doi: 10.1111/j.1610-0387.2008.06676.x. Epub 2008 Apr 9. Review. English, German.	Does climate change affect the incidence of skin and allergic diseases in Germany?	1	2018-07-07	4
article	657	2008	Avila M, Saïd N, Ojcius DM.	Microbes Infect. 2008 Jul;10(9):942-7. doi: 10.1016/j.micinf.2008.07.012. Epub 2008 Jul 10.	The book reopened on infectious diseases.	1	2018-07-07	26
article	658	2008	Barclay E.	Lancet. 2008 Mar 22;371(9617):973-4. No abstract available.	Is climate change affecting dengue in the Americas?	1	2018-06-14	89
article	659	2008	Bardana EJ Jr.	J Allergy Clin Immunol. 2008 Feb;121(2 Suppl):S408-11; quiz S421. doi: 10.1016/j.jaci.2007.08.005. Review.	10. Occupational asthma.	1	2018-07-07	62
article	660	2008	Bélanger D, Gosselin P, Valois P, Abdous B.	BMC Public Health. 2008 May 28;8:184. doi: 10.1186/1471-2458-8-184.	Use of residential wood heating in a context of climate change: a population survey in Québec (Canada).	1	2018-07-07	8
article	661	2008	Bell ML, Davis DL, Cifuentes LA, Krupnick AJ, Morgenstern RD, Thurston GD.	Environ Health. 2008 Jul 31;7:41. doi: 10.1186/1476-069X-7-41. Review.	Ancillary human health benefits of improved air quality resulting from climate change mitigation.	1	2018-06-15	106
article	662	2008	Bernard TE, Caravello V, Schwartz SW, Ashley CD.	J Occup Environ Hyg. 2008 Jan;5(1):1-5; quiz d21-3.	WBGT clothing adjustment factors for four clothing ensembles and the effects of metabolic demands.	1	2018-07-07	42
article	663	2008	Bernardi M.	Geospat Health. 2008 May;2(2):137-50.	Global climate change--a feasibility perspective of its effect on human health at a local scale.	1	2018-07-07	15
article	664	2008	Bloomberg/Aggarwala	Am J Prev Med	Think locally, act globally: how curbing global warming emissions can improve local public health	1	2018-06-15	39
article	665	2008	Britch SC, Linthicum KJ, Anyamba A, Tucker CJ, Pak EW, Maloney FA Jr, Cobb K, Stanwix E, Humphries J, Spring A, Pagac B, Miller M.	Mil Med. 2008 Jul;173(7):677-83.	Satellite vegetation index data as a tool to forecast population dynamics of medically important mosquitoes at military installations in the continental United States.	1	2018-07-07	25
journalistic	666	2008	Burgermeister, J	BMJ 2008; 337: a1360	Global warming will increase asthma attacks and allergic reactions	1	2018-08-06	2
article	667	2008	Campbell D, Stafford Smith M, Davies J, Kuipers P, Wakerman J, McGregor MJ.	Rural Remote Health. 2008 Jul-Sep;8(3):1008. Epub 2008 Aug 8. Review.	Responding to health impacts of climate change in the Australian desert.	1	2018-06-14	37
article	668	2008	Cardenas R, Sandoval CM, Rodriguez-Morales AJ, Vivas P.	Ann N Y Acad Sci. 2008 Dec;1149:326-30. doi: 10.1196/annals.1428.094.	Zoonoses and climate variability.	1	2018-07-09	45
article	669	2008	Chaves LF, Kaneko A, Taleo G, Pascual M, Wilson ML.	Malar J. 2008 Jun 2;7:100. doi: 10.1186/1475-2875-7-100.	Malaria transmission pattern resilience to climatic variability is mediated by insecticide-treated nets.	1	2018-07-09	31
article	670	2008	Chippaux JP.	J Infect Dev Ctries. 2008 Oct 1;2(5):335-45. Review.	Control of meningococcal meningitis outbreaks in sub-Saharan Africa.	1	2018-07-09	18
article	671	2008	Codeço CT, Lele S, Pascual M, Bouma M, Ko AI.	J R Soc Interface. 2008 Feb 6;5(19):247-52.	A stochastic model for ecological systems with strong nonlinear response to environmental drivers: application to two water-borne diseases.	1	2018-07-10	35
article	672	2008	Constantin de Magny G, Murtugudde R, Sapiano MR, Nizam A, Brown CW, Busalacchi AJ, Yunus M, Nair GB, Gil AI, Lanata CF, Calkins J, Manna B, Rajendran K, Bhattacharya MK, Huq A, Sack RB, Colwell RR.	Proc Natl Acad Sci U S A. 2008 Nov 18;105(46):17676-81. doi: 10.1073/pnas.0809654105. Epub 2008 Nov 10.	Environmental signatures associated with cholera epidemics.	1	2018-07-09	224
article	673	2008	Coombs A.	Nat Med. 2008 Jan;14(1):3. doi: 10.1038/nm0108-3. No abstract available.	Climate change concerns prompt improved disease forecasting.	1	2018-07-09	4
article	674	2008	Cullen E.	Ir Med J. 2008 Sep;101(8):234, 236. No abstract available.	Climate change and water related illness.	1	2018-07-09	1
article	675	2008	D'Amato et al	Clin Exptl Allergy	Effects of climate change on environmental factors in respiratory allergic diseases	1	2018-06-14	215
article	676	2008	Daniel M, Kríz B, Danielová V, Valter J, Kott I.	Parasitol Res. 2008 Dec;103 Suppl 1:S97-107. doi: 10.1007/s00436-008-1061-x. Epub 2008 Nov 23.	Correlation between meteorological factors and tick-borne encephalitis incidence in the Czech Republic.	1	2018-07-09	9
article	677	2008	Danielová V, Kliegrová S, Daniel M, Benes C.	Cent Eur J Public Health. 2008 Mar;16(1):4-11.	Influence of climate warming on tickborne encephalitis expansion to higher altitudes over the last decade (1997-2006) in the Highland Region (Czech Republic).	1	2018-07-09	39
journalistic	678	2008	Dobson, Roger	BMJ 2008; 336: 1333 (Published 12 Jun 2008)	Obesity and climate change could be tackled together	1	2018-08-06	3
article	679	2008	Doyon B, Bélanger D, Gosselin P.	Int J Health Geogr. 2008 May 22;7:23. doi: 10.1186/1476-072X-7-23.	The potential impact of climate change on annual and seasonal mortality for three cities in Québec, Canada.	1	2018-06-14	98
article	680	2008	Dunstan RA, Seed CR, Keller AJ.	Aust N Z J Public Health. 2008 Aug;32(4):354-60. doi: 10.1111/j.1753-6405.2008.00254.x. Review.	Emerging viral threats to the Australian blood supply.	1	2018-07-09	26
journalistic	681	2008	Dyer, Owen	BMJ 2008; 336: 1399 (Published 19 Jun 2008)	NHS will reduce its greenhouse gas emissions by 60% by 2050, minister says	1	2018-08-06	1
article	682	2008	Ebi	Glob & Health	Adaptation costs for climate change-related cases of diarrhoeal disease, malnutrition, and malaria in 2030	1	2018-06-14	92
article	683	2008	Ebi KL, McGregor G.	Environ Health Perspect. 2008 Nov;116(11):1449-55. doi: 10.1289/ehp.11463. Epub 2008 Jul 10.	Climate change, tropospheric ozone and particulate matter, and health impacts.	1	2018-07-09	177
article	684	2008	Ebi KL, Semenza JC.	Am J Prev Med. 2008 Nov;35(5):501-7. doi: 10.1016/j.amepre.2008.08.018. Review.	Community-based adaptation to the health impacts of climate change.	1	2018-06-07	261
article	685	2008	Ebi/Burton	Env Sci Pol	Identifying practical adaptation options: an approach to address climate change-related health risks	1	2018-06-14	74
article	686	2008	Emch M, Feldacker C, Islam MS, Ali M.	Int J Health Geogr. 2008 Jun 20;7:31. doi: 10.1186/1476-072X-7-31.	Seasonality of cholera from 1974 to 2005: a review of global patterns.	1	2018-07-08	114
article	687	2008	Fritze et al	Int J Mental Health Systems	Hope, despair and transformation: climate change and the promotion of mental health and wellbeing	1	2018-07-16	260
article	688	2008	Füssel HM.	Int J Environ Health Res. 2008 Feb;18(1):37-63. doi: 10.1080/09603120701358416. Review.	Assessing adaptation to the health risks of climate change: what guidance can existing frameworks provide?	1	2018-06-14	51
article	689	2008	Gage et al	Am J Prev Med	Climate and vectorborne diseases	1	2018-06-14	388
journalistic	690	2008	Glusker, Anne	BMJ 2008; 336: 241 (Published 31 Jan 2008)	Doctors do not recognise that carbon is public health matter	1	2018-08-05	0
article	691	2008	Golden JS, Hartz D, Brazel A, Luber G, Phelan P.	Int J Biometeorol. 2008 Jul;52(6):471-80. doi: 10.1007/s00484-007-0142-3. Epub 2008 Jan 25.	A biometeorology study of climate and heat-related morbidity in Phoenix from 2001 to 2006.	1	2018-07-10	108
article	692	2008	Greer A, Ng V, Fisman D.	CMAJ. 2008 Mar 11;178(6):715-22. doi: 10.1503/cmaj.081325. Review.	Climate change and infectious diseases in North America: the road ahead.	1	2018-06-14	216
journalistic	693	2008	Gulland, Anne	BMJ 2008; 336: 794	Doctors urged to prompt action on climate change	1	2018-08-05	0
article	694	2008	Harley D, McMichael AJ	Infection & Chemotherapy	Global climate change and infectious diseases: Paradigms, impacts, and future challenges	1	2018-06-15	6
article	695	2008	Hartelt K, Pluta S, Oehme R, Kimmig P.	Parasitol Res. 2008 Dec;103 Suppl 1:S109-16. doi: 10.1007/s00436-008-1059-4. Epub 2008 Nov 23.	Spread of ticks and tick-borne diseases in Germany due to global warming.	1	2018-07-08	64
article	696	2008	Héguy L, Garneau M, Goldberg MS, Raphoz M, Guay F, Valois MF.	Environ Res. 2008 Feb;106(2):203-11.	Associations between grass and weed pollen and emergency department visits for asthma among children in Montreal.	1	2018-07-08	56
article	697	2008	Hrynkow SH.	Environ Health Perspect. 2008 Nov;116(11):A470. doi: 10.1289/ehp.12150. No abstract available.	Climate change and health research: time for teamwork.	1	2018-07-08	7
article	698	2008	Hsieh JL, Fries JS, Noble RT.	Environ Microbiol. 2008 Jan;10(1):57-64. doi: 10.1111/j.1462-2920.2007.01429.x.	Dynamics and predictive modelling of Vibrio spp. in the Neuse River Estuary, North Carolina, USA.	1	2018-07-08	65
article	699	2008	Hsu SM, Yen AM, Chen TH.	Epidemiol Infect. 2008 Jul;136(7):980-7. Epub 2007 Sep 4.	The impact of climate on Japanese encephalitis.	1	2018-07-08	42
article	700	2008	Hubler et al	Ecol Ecs	Costs of climate change: the effects of rising temperatures on health and productivity in Germany	1	2018-06-14	73
article	701	2008	Jackson R, Shields KN.	Annu Rev Public Health. 2008;29:57-73. doi: 10.1146/annurev.publhealth.29.020907.090755. Review.	Preparing the U.S. health community for climate change.	1	2018-06-14	43
article	702	2008	Jacob D.	Parasitol Res. 2008 Dec;103 Suppl 1:S3-6. doi: 10.1007/s00436-008-1099-9. Epub 2008 Nov 23.	Short communication on regional climate change scenarios and their possible use for impact studies on vector-borne diseases.	1	2018-07-08	18
article	703	2008	Jansen A, Frank C, Koch J, Stark K.	Parasitol Res. 2008 Dec;103 Suppl 1:S11-7. doi: 10.1007/s00436-008-1049-6. Epub 2008 Nov 23.	Surveillance of vector-borne diseases in Germany: trends and challenges in the view of disease emergence and climate change.	1	2018-07-08	26
article	704	2008	John R, Ezekiel M, Philbert C, Andrew A.	BMC Infect Dis. 2008 Aug 11;8:110. doi: 10.1186/1471-2334-8-110.	Schistosomiasis transmission at high altitude crater lakes in western Uganda.	1	2018-07-08	45
article	705	2008	Jury MR.	Int J Environ Health Res. 2008 Oct;18(5):323-34. doi: 10.1080/09603120701849836.	Climate influence on dengue epidemics in Puerto Rico.	1	2018-07-08	49
article	706	2008	Kasprzyk I.	Ann Agric Environ Med. 2008;15(1):1-7. Review.	Aeromycology--main research fields of interest during the last 25 years.	1	2018-07-08	67
article	707	2008	Keim ME.	Am J Prev Med. 2008 Nov;35(5):508-16. doi: 10.1016/j.amepre.2008.08.022.	Building human resilience: the role of public health preparedness and response as an adaptation to climate change.	1	2018-06-14	288
article	708	2008	Kinney et al	Enct Sci Pol	Approaches for estimating effects of climate change on heat-related deaths: challenges and opportunities	1	2018-06-14	166
article	709	2008	Kinney PL.	Am J Prev Med. 2008 Nov;35(5):459-67. doi: 10.1016/j.amepre.2008.08.025. Review.	Climate change, air quality, and human health.	1	2018-06-14	246
article	710	2008	Kovats RS, Hajat S.	Annu Rev Public Health. 2008;29:41-55. Review.	Heat stress and public health: a critical review.	1	2018-06-14	928
article	711	2008	Kovats/Akhtar	Envt & Urbaniz	Climate, climate change and human health in Asian cities	1	2018-07-08	163
article	712	2008	Kyle JL, Harris E.	Annu Rev Microbiol. 2008;62:71-92. doi: 10.1146/annurev.micro.62.081307.163005. Review.	Global spread and persistence of dengue.	1	2018-07-08	784
article	713	2008	Kyselý J, Kríz B.	Int J Biometeorol. 2008 Nov;52(8):733-45. doi: 10.1007/s00484-008-0166-3. Epub 2008 Jul 9.	Decreased impacts of the 2003 heat waves on mortality in the Czech Republic: an improved response?	1	2018-07-08	60
article	714	2008	Lebarbenchon C, Brown SP, Poulin R, Gauthier-Clerc M, Thomas F.	Mol Ecol. 2008 Jan;17(1):475-84. doi: 10.1111/j.1365-294X.2007.03375.x. Review.	Evolution of pathogens in a man-made world.	1	2018-07-08	74
article	715	2008	Luber G, McGeehin M.	Am J Prev Med. 2008 Nov;35(5):429-35. doi: 10.1016/j.amepre.2008.08.021. Review.	Climate change and extreme heat events.	1	2018-06-14	617
article	716	2008	Mahrenholz P.	Parasitol Res. 2008 Dec;103 Suppl 1:S139-46. doi: 10.1007/s00436-008-1058-5. Epub 2008 Nov 23.	Climate change and adaptation needs.	1	2018-07-09	7
article	717	2008	Maibach EW, Chadwick A, McBride D, Chuk M, Ebi KL, Balbus J.	PLoS One. 2008 Jul 30;3(7):e2838. doi: 10.1371/journal.pone.0002838.	Climate change and local public health in the United States: preparedness, programs and perceptions of local public health department directors.	1	2018-07-09	74
article	718	2008	Martin V, Chevalier V, Ceccato P, Anyamba A, De Simone L, Lubroth J, de La Rocque S, Domenech J.	Rev Sci Tech. 2008 Aug;27(2):413-26. Review.	The impact of climate change on the epidemiology and control of Rift Valley fever.	1	2018-06-14	127
article	719	2008	Mas-Coma et al	Rev Sci Tech Review Office International des Epizooties	Effects of climate change on animal and zoonotic helminthiases	1	2018-06-15	139
journalistic	720	2008	Mayor, Susan	BMJ 2008; 336: 740	NHS should bring in measures to reduce its carbon footprint, BMA says	1	2018-08-06	16
article	721	2008	McMichael AJ, Wilkinson P, Kovats RS, Pattenden S, Hajat S, Armstrong B, Vajanapoom N, Niciu EM, Mahomed H, Kingkeow C, Kosnik M, O'Neill MS, Romieu I, Ramirez-Aguilar M, Barreto ML, Gouveia N, Nikiforov B.	Int J Epidemiol. 2008 Oct;37(5):1121-31. doi: 10.1093/ije/dyn086. Epub 2008 Jun 3.	International study of temperature, heat and urban mortality: the 'ISOTHURM' project.	1	2018-07-09	468
article	722	2008	Merem EC, Twumasi YA.	Int J Environ Res Public Health. 2008 Dec;5(5):464-76.	Using spatial information technologies as monitoring devices in international watershed conservation along the Senegal River Basin of West Africa.	1	2018-07-09	18
article	723	2008	Metcalf V, Robards M.	Ecol Appl. 2008 Mar;18(2 Suppl):S148-56. Review.	Sustaining a healthy human-walrus relationship in a dynamic environment: challenges for comanagement.	1	2018-07-09	42
article	724	2008	Miron IJ, Criado-Alvarez JJ, Diaz J, Linares C, Mayoral S, Montero JC.	Int J Biometeorol. 2008 Mar;52(4):291-9. Epub 2007 Oct 10.	Time trends in minimum mortality temperatures in Castile-La Mancha (Central Spain): 1975-2003.	1	2018-07-09	38
article	725	2008	Moore SK, Trainer VL, Mantua NJ, Parker MS, Laws EA, Backer LC, Fleming LE.	Environ Health. 2008 Nov 7;7 Suppl 2:S4. doi: 10.1186/1476-069X-7-S2-S4.	Impacts of climate variability and future climate change on harmful algal blooms and human health.	1	2018-06-14	251
article	726	2008	Morrison L.	Br J Gen Pract. 2008 Apr;58(549):290. doi: 10.3399/bjgp08X280056. No abstract available.	Climate change... what can we do?	1	2018-07-09	2
article	727	2008	Nicholls N, Skinner C, Loughnan M, Tapper N.	Int J Biometeorol. 2008 May;52(5):375-84. Epub 2007 Dec 6.	A simple heat alert system for Melbourne, Australia.	1	2018-07-08	133
article	728	2008	O'Neill MS, Kinney PL, Cohen AJ.	J Toxicol Environ Health A. 2008;71(9-10):570-7. doi: 10.1080/15287390801997625. Review.	Environmental equity in air quality management: local and international implications for human health and climate change.	1	2018-07-08	27
article	729	2008	Ogden NH, Bigras-Poulin M, Hanincová K, Maarouf A, O'Callaghan CJ, Kurtenbach K.	J Theor Biol. 2008 Oct 7;254(3):621-32. doi: 10.1016/j.jtbi.2008.06.020. Epub 2008 Jun 26.	Projected effects of climate change on tick phenology and fitness of pathogens transmitted by the North American tick Ixodes scapularis.	1	2018-07-08	78
article	730	2008	Ogden NH, St-Onge L, Barker IK, Brazeau S, Bigras-Poulin M, Charron DF, Francis CM, Heagy A, Lindsay LR, Maarouf A, Michel P, Milord F, O'Callaghan CJ, Trudel L, Thompson RA.	Int J Health Geogr. 2008 May 22;7:24. doi: 10.1186/1476-072X-7-24.	Risk maps for range expansion of the Lyme disease vector, Ixodes scapularis, in Canada now and with climate change.	1	2018-07-08	194
article	731	2008	Pande S, Keyzer MA, Arouna A, Sonneveld BG.	Int J Health Geogr. 2008 Apr 23;7:17. doi: 10.1186/1476-072X-7-17.	Addressing diarrhea prevalence in the West African Middle Belt: social and geographic dimensions in a case study for Benin.	1	2018-07-08	35
article	732	2008	Patz J, Campbell-Lendrum D, Gibbs H, Woodruff R.	Annu Rev Public Health. 2008;29:27-39. doi: 10.1146/annurev.publhealth.29.020907.090750. Review.	Health impact assessment of global climate change: expanding on comparative risk assessment approaches for policy making.	1	2018-06-14	108
article	733	2008	Patz JA, Olson SH, Uejio CK, Gibbs HK.	Med Clin North Am. 2008 Nov;92(6):1473-91, xii. doi: 10.1016/j.mcna.2008.07.007. Review.	Disease emergence from global climate and land use change.	1	2018-07-01	174
article	734	2008	Patz JA, Vavrus SJ, Uejio CK, McLellan SL.	Am J Prev Med. 2008 Nov;35(5):451-8. doi: 10.1016/j.amepre.2008.08.026.	Climate change and waterborne disease risk in the Great Lakes region of the U.S.	1	2018-06-15	169
article	735	2008	Pereira RB.	Rural Remote Health. 2008 Jul-Sep;8(3):927. Epub 2008 Aug 8.	Population health needs beyond ratifying the Kyoto Protocol: a look at occupational deprivation.	1	2018-07-08	17
article	736	2008	Power EM.	Can J Public Health. 2008 Mar-Apr;99(2):95-7. Review.	Conceptualizing food security or aboriginal people in Canada.	1	2018-07-08	223
article	737	2008	Pronczuk J, Surdu S.	Ann N Y Acad Sci. 2008 Oct;1140:143-54. doi: 10.1196/annals.1454.045.	Children's environmental health in the twenty-first century.	1	2018-07-08	39
article	738	2008	Rajtar B, Majek M, Polański Ł, Polz-Dacewicz M.	Ann Agric Environ Med. 2008;15(2):199-203.	Enteroviruses in water environment--a potential threat to public health.	1	2018-07-08	77
article	739	2008	Randolph SE.	Curr Opin Infect Dis. 2008 Oct;21(5):462-7. doi: 10.1097/QCO.0b013e32830ce74b. Review.	Tick-borne encephalitis virus, ticks and humans: short-term and long-term dynamics.	1	2018-07-08	41
article	740	2008	Rasch PJ, Tilmes S, Turco RP, Robock A, Oman L, Chen CC, Stenchikov GL, Garcia RR.	Philos Trans A Math Phys Eng Sci. 2008 Nov 13;366(1882):4007-37. doi: 10.1098/rsta.2008.0131. Review.	An overview of geoengineering of climate using stratospheric sulphate aerosols.	1	2018-07-08	245
article	741	2008	Ready PD.	Rev Sci Tech. 2008 Aug;27(2):399-412. Review.	Leishmaniasis emergence and climate change.	1	2018-07-08	141
article	742	2008	Reiter P.	Rev Sci Tech. 2008 Aug;27(2):383-98. Review.	Climate change and mosquito-borne disease: knowing the horse before hitching the cart.	1	2018-07-08	68
article	743	2008	Reiter P.	Malar J. 2008 Dec 11;7 Suppl 1:S3. doi: 10.1186/1475-2875-7-S1-S3. Review.	Global warming and malaria: knowing the horse before hitching the cart.	1	2018-07-08	115
article	744	2008	Remais J, Liang S, Spear RC.	Environ Sci Technol. 2008 Apr 1;42(7):2643-9.	Coupling hydrologic and infectious disease models to explain regional differences in schistosomiasis transmission in southwestern China.	1	2018-07-08	20
article	745	2008	Revich B, Shaposhnikov D.	Int J Biometeorol. 2008 May;52(5):367-74. doi: 10.1007/s00484-007-0131-6. Epub 2008 Jan 8.	Temperature-induced excess mortality in Moscow, Russia.	1	2018-07-08	69
article	746	2008	Richards, Tessa	BMJ. 2008 Jan 26;336(7637):189. doi: 10.1136/bmj.39468.630741.47. No abstract available.	Olympic challenges.	1	2018-08-06	3
article	747	2008	Semenza JC, Hall DE, Wilson DJ, Bontempo BD, Sailor DJ, George LA.	Am J Prev Med. 2008 Nov;35(5):479-87. doi: 10.1016/j.amepre.2008.08.020.	Public perception of climate change voluntary mitigation and barriers to behavior change.	1	2018-06-14	403
article	748	2008	Semenza JC, Wilson DJ, Parra J, Bontempo BD, Hart M, Sailor DJ, George LA.	Environ Res. 2008 Jul;107(3):401-11. doi: 10.1016/j.envres.2008.03.005. Epub 2008 May 7.	Public perception and behavior change in relationship to hot weather and air pollution.	1	2018-07-08	137
article	749	2008	Senior K.	Lancet Infect Dis. 2008 Feb;8(2):92-3. No abstract available.	Climate change and infectious disease: a dangerous liaison?	1	2018-07-08	33
article	750	2008	Sharma NK, Rai AK.	Ecotoxicol Environ Saf. 2008 Jan;69(1):158-62. Epub 2006 Oct 2.	Allergenicity of airborne cyanobacteria Phormidium fragile and Nostoc muscorum.	1	2018-07-08	18
article	751	2008	Shea KM, Truckner RT, Weber RW, Peden DB.	J Allergy Clin Immunol. 2008 Sep;122(3):443-53; quiz 454-5. doi: 10.1016/j.jaci.2008.06.032. Review.	Climate change and allergic disease.	1	2018-06-14	291
article	752	2008	Smargiassi A, Fournier M, Griot C, Baudouin Y, Kosatsky T.	J Expo Sci Environ Epidemiol. 2008 May;18(3):282-8. Epub 2007 Jun 20.	Prediction of the indoor temperatures of an urban area with an in-time regression mapping approach.	1	2018-07-07	48
article	753	2008	Smith KR, Haigler E.	Annu Rev Public Health. 2008;29:11-25. doi: 10.1146/annurev.publhealth.29.020907.090759. Review.	Co-benefits of climate mitigation and health protection in energy systems: scoping methods.	1	2018-07-07	148
article	754	2008	Stone DA.	Rev Sci Tech. 2008 Aug;27(2):319-30. Review.	Predicted climate changes for the years to come and implications for disease impact studies.	1	2018-07-07	18
article	755	2008	Su GL.	Ambio. 2008 Jun;37(4):292-4.	Correlation of climatic factors and dengue incidence in Metro Manila, Philippines.	1	2018-07-07	67
article	756	2008	Tian L, Bi Y, Ho SC, Liu W, Liang S, Goggins WB, Chan EY, Zhou S, Sung JJ.	Malar J. 2008 Jun 19;7:110. doi: 10.1186/1475-2875-7-110.	One-year delayed effect of fog on malaria transmission: a time-series analysis in the rain forest area of Mengla County, south-west China.	1	2018-07-07	51
article	757	2008	Tol et al	Climatic Change	Climate, development and malaria: an application of FUND	1	2018-07-10	59
article	758	2008	Tong S, Dale P, Nicholls N, Mackenzie JS, Wolff R, McMichael AJ.	Environ Health Perspect. 2008 Dec;116(12):1591-7. doi: 10.1289/ehp.11680. Epub 2008 Jul 24. Review.	Climate variability, social and environmental factors, and ross river virus transmission: research development and future research needs.	1	2018-07-07	49
article	759	2008	Ulrich RG, Schmidt-Chanasit J, Schlegel M, Jacob J, Pelz HJ, Mertens M, Wenk M, Büchner T, Masur D, Sevke K, Groschup MH, Gerstengarbe FW, Pfeffer M, Oehme R, Wegener W, Bemmann M, Ohlmeyer L, Wolf R, Zoller H, Koch J, Brockmann S, Heckel G, Essbauer SS.	Parasitol Res. 2008 Dec;103 Suppl 1:S121-9. doi: 10.1007/s00436-008-1054-9. Epub 2008 Nov 23. Review.	Network "Rodent-borne pathogens" in Germany: longitudinal studies on the geographical distribution and prevalence of hantavirus infections.	1	2018-07-07	63
article	760	2008	Vezzani D, Carbajo AE.	Mem Inst Oswaldo Cruz. 2008 Feb;103(1):66-74. Epub 2008 Jan 31. Review.	Aedes aegypti, Aedes albopictus, and dengue in Argentina: current knowledge and future directions.	1	2018-07-07	117
article	761	2008	Wang CH, Lin WZ, Peng TR, Tsai HC.	Sci Total Environ. 2008 Oct 15;404(2-3):393-400. doi: 10.1016/j.scitotenv.2008.04.020. Epub 2008 Jun 4. Erratum in: Sci Total Environ. 2009 Apr 15;407(9):3232. Corrected and republished in: Sci Total Environ. 2009 Apr 15;407(9):3233-8.	Temperature and hydrological variations of the urban environment in the Taipei metropolitan area, Taiwan.	1	2018-07-07	10
article	762	2008	Walsh MP.	Annu Rev Public Health. 2008;29:1-9. doi: 10.1146/annurev.publhealth.29.091307.083257. Review.	Ancillary benefits for climate change mitigation and air pollution control in the world's motor vehicle fleets.	1	2018-07-07	24
article	763	2008	Yaka et al	Int J Hlth Health Geographics	Relationships between climate and year-to-year variability in meningitis outbreaks: a case study in Burkina Faso and Niger	1	2018-06-15	76
article	764	2008	Younger M, Morrow-Almeida HR, Vindigni SM, Dannenberg AL.	Am J Prev Med. 2008 Nov;35(5):517-26. doi: 10.1016/j.amepre.2008.08.017.	The built environment, climate change, and health: opportunities for co-benefits.	1	2018-06-14	180
article	765	2008	Zhang Y, Bi P, Hiller JE.	Asia Pac J Public Health. 2008;20(1):64-76. doi: 10.1177/1010539507308385. Review.	Climate change and the transmission of vector-borne diseases: a review.	1	2018-07-07	89
article	766	2008	Zhang Y, Bi P, Hiller JE.	Public Health Rep. 2008 Jan-Feb;123(1):61-6.	Weather and the transmission of bacillary dysentery in Jinan, northern China: a time-series analysis.	1	2018-07-07	62
article	767	2008	Zhou XN, Yang GJ, Yang K, Wang XH, Hong QB, Sun LP, Malone JB, Kristensen TK, Bergquist NR, Utzinger J.	Am J Trop Med Hyg. 2008 Feb;78(2):188-94.	Potential impact of climate change on schistosomiasis transmission in China.	1	2018-06-14	283
article	768	2008	Ziska et al	Strategies for Global Change	Climate change, aerobiology, and public health in the Northeast United States	1	2018-06-14	61
editorial	769	2008	Anonymous	Lancet. 2008 Oct 18;372(9647):1360. doi: 10.1016/S0140-6736(08)61567-6. No abstract available.	Making health count in climate change policy.	2	2018-07-07	NA
article	770	2008	Barlow G.	Aust Nurs J. 2008 May;15(10):24-6. No abstract available.	Nurses feel impact of climate change.	2	2018-07-07	9
article	771	2008	Bi P, Parton KA.	Aust J Rural Health. 2008 Feb;16(1):2-4. doi: 10.1111/j.1440-1584.2007.00945.x. Review.	Effect of climate change on Australian rural and remote regions: what do we know and what do we need to know?	2	2018-06-14	37
article	772	2008	Carballo M.	World Hosp Health Serv. 2008;44(2):47-8.	Climate change, migration and health.	2	2018-07-10	3
article	773	2008	Catford J.	Health Promot Int. 2008 Jun;23(2):105-8. doi: 10.1093/heapro/dan016. No abstract available.	Food security, climate change and heath promotion: opening up the streams not just helping out down stream.	2	2018-07-09	23
article	774	2008	Ebi	Climatic Change	Healthy people 2100: modeling population health impacts of climate change	2	2018-06-14	49
article	775	2008	Ebi KL, Helmer M, Vainio J.	Prehosp Disaster Med. 2008 Jul-Aug;23(4):s60-4.	The health impacts of climate change: getting started on a new theme.	2	2018-07-09	18
article	776	2008	Egger G.	Obes Rev. 2008 Sep;9(5):456-63. doi: 10.1111/j.1467-789X.2008.00469.x. Epub 2008 Feb 15. Review.	Dousing our inflammatory environment(s): is personal carbon trading an option for reducing obesity--and climate change?	2	2018-07-09	26
article	777	2008	Friel S, Marmot M, McMichael AJ, Kjellstrom T, Vågerö D.	Lancet. 2008 Nov 8;372(9650):1677-83. doi: 10.1016/S0140-6736(08)61692-X.	Global health equity and climate stabilisation: a common agenda.	2	2018-06-14	151
article	778	2008	Frumkin et al	Am J Prev Med	Climate Change and the health of the public	2	2018-06-14	51
article	779	2008	Frumkin H, Hess J, Luber G, Malilay J, McGeehin M.	Am J Public Health. 2008 Mar;98(3):435-45. doi: 10.2105/AJPH.2007.119362. Epub 2008 Jan 30. Review.	Climate change: the public health response.	2	2018-06-14	465
article	780	2008	Frumkin H, McMichael AJ.	Am J Prev Med. 2008 Nov;35(5):403-10. doi: 10.1016/j.amepre.2008.08.019. No abstract available.	Climate change and public health: thinking, communicating, acting.	2	2018-06-14	131
article	781	2008	Gill M.	BMJ. 2008 Jun 28;336(7659):1506. doi: 10.1136/bmj.39617.634190.59. No abstract available.	Why should doctors be interested in climate change?	2	2018-07-09	17
article	782	2008	Haines A.	Am J Prev Med. 2008 Nov;35(5):411-3. doi: 10.1016/j.amepre.2008.08.003. No abstract available.	Climate change and health: strengthening the evidence base for policy.	2	2018-06-15	35
article	783	2008	Hanlon P, Carlisle S.	J Public Health (Oxf). 2008 Dec;30(4):355-61. doi: 10.1093/pubmed/fdn058. Epub 2008 Jul 21. Erratum in: J Public Health (Oxf). 2009 Mar;31(1):195.	Thesis: Do we face a third revolution in human history? If so, how will public health respond?	2	2018-07-10	33
article	784	2008	Hanlon P, McCartney G.	Public Health. 2008 Jul;122(7):647-52. doi: 10.1016/j.puhe.2008.03.020. Epub 2008 Jun 6.	Peak oil: will it be public health's greatest challenge?	2	2018-07-10	79
article	785	2008	Hess JJ, Malilay JN, Parkinson AJ.	Am J Prev Med. 2008 Nov;35(5):468-78. doi: 10.1016/j.amepre.2008.08.024. Review.	Climate change: the importance of place.	2	2018-07-08	149
article	786	2008	Holdren J, Tao S, Carpenter DO.	Ann N Y Acad Sci. 2008 Oct;1140:1-21. doi: 10.1196/annals.1454.048.	Environment and health in the twenty-first century.	2	2018-07-08	6
article	787	2008	Husain T, Chaudhary JR.	Int J Environ Res Public Health. 2008 Dec;5(4):204-12.	Human health risk assessment due to global warming--a case study of the Gulf countries.	2	2018-07-08	37
article	788	2008	James JJ, Subbarao I, Lanier WL.	Mayo Clin Proc. 2008 May;83(5):559-62. doi: 10.4065/83.5.559.	Improving the art and science of disaster medicine and public health preparedness.	2	2018-07-08	19
article	789	2008	Lawrence/Saundry	Am J Prev Med	Climate change, health sciences, and education	2	2018-06-15	9
article	790	2008	Maibach EW, Roser-Renouf C, Leiserowitz A.	Am J Prev Med. 2008 Nov;35(5):488-500. doi: 10.1016/j.amepre.2008.08.016.	Communication and marketing as climate change-intervention assets a public health perspective.	2	2018-06-14	212
article	791	2008	Mailbach et al	PLoS One	Climate change and local public health in the United States: preparedness, programs and perceptions of local public health department directors	2	2018-06-14	73
article	792	2008	McMichael AJ, Friel S, et al	BMJ	Global environmental change and health: impacts, inequalities, and the health sector	2	2018-06-14	277
article	793	2008	Middleton J.	Med Confl Surviv. 2008 Apr-Jun;24 Suppl 1:S62-79. doi: 10.1080/13623690801957406.	Environmental health, climate chaos and resilience.	2	2018-07-09	8
article	794	2008	Neira M, Bertollini R, Campbell-Lendrum D, Heymann DL.	Am J Prev Med. 2008 Nov;35(5):424-5. doi: 10.1016/j.amepre.2008.08.011. No abstract available.	The year 2008: a breakthrough year for health protection from climate change?	2	2018-06-15	26
article	795	2008	Perera FP.	Environ Health Perspect. 2008 Aug;116(8):987-90. doi: 10.1289/ehp.11173.	Children are likely to suffer most from our fossil fuel addiction.	2	2018-07-08	61
journalistic	796	2008	Richards, Tessa	BMJ 2008; 336: 1155 (Published 22 May 2008)	Climate change could flood London any time after 2030, warns expert	2	2018-08-06	0
article	797	2008	Sarkar A.	Indian J Public Health. 2008 Apr-Jun;52(2):100-6. Review.	Climate change and health: methodological issues and introduction to climate epidemiology.	2	2018-07-08	1
article	798	2008	St Louis ME, Hess JJ.	Am J Prev Med. 2008 Nov;35(5):527-38. doi: 10.1016/j.amepre.2008.08.023. Review.	Climate change: impacts on and implications for global health.	2	2018-06-14	109
article	799	2008	Streatfield PK, Karar ZA.	J Health Popul Nutr. 2008 Sep;26(3):261-72.	Population challenges for Bangladesh in the coming decades.	2	2018-07-07	112
article	800	2008	Tong S, Mackenzie J, Pitman AJ, FitzGerald G, Nicholls N, Selvey L.	Intern Med J. 2008 Jun;38(6):445-7. doi: 10.1111/j.1445-5994.2008.01688.x. Review.	Global climate change: time to mainstream health risks and their prevention on the medical research and policy agenda.	2	2018-07-07	17
article	801	2008	Wiseman	Public Health	Climate transformation: the next revolution in public health?	2	2018-07-10	1
journalistic	802	2008	Zarocostas, John	BMJ 2008; 336: 1155 (Published 22 May 2008)	WHO chief calls for united front in face of three crises: food, climate change, and pandemic influenza	2	2018-08-06	4
journalistic	803	2008	Zarocostas, John	BMJ 2008; 337: a2081	WHO agrees plan to speed up research on risk to human health from climate change	2	2018-08-05	2
article	804	2008	Butler CD	Public Health	Do we face a third revolution in human history? If so, how will public health respond?	3	2018-07-10	5
editorial	805	2008	Coote A.	BMJ. 2008 Apr 5;336(7647):733-4. doi: 10.1136/bmj.39538.509456.80. Epub 2008 Apr 2. No abstract available.	How should health professionals take action against climate change?	3	2018-07-09	7
article	806	2008	Costello A, Grant M, Horton R.	Lancet. 2008 Apr 5;371(9619):1145-7. doi: 10.1016/S0140-6736(08)60502-4. No abstract available.	The Lancet-UCL Commission: health effects of climate change.	3	2018-07-09	12
editorial	807	2008	Daga S, Ghosh S.	J Indian Med Assoc. 2008 Apr;106(4):213, 215. No abstract available.	Protecting health from climate change--a challenging task.	3	2018-07-10	0
article	808	2008	Depledge MH, Carlarne CP.	Environ Sci Technol. 2008 Feb 15;42(4):990-4.	Environmental rights and wrongs.	3	2018-07-09	5
article	809	2008	Griffiths J, Hill A, Spiby J, Gill M, Stott R.	BMJ	Ten practical actions for doctors to combat climate change	3	2018-07-09	27
article	810	2008	McCartney G, Hanlon P.	Public Health. 2008 Jul;122(7):653-7. doi: 10.1016/j.puhe.2008.03.019. Epub 2008 Jun 3.	Climate change and rising energy costs: a threat but also an opportunity for a healthier future?	3	2018-07-10	17
article	811	2008	McKee M, McMichael, AJ,	BMJ	The health of nations.	3	2018-06-15	5
article	812	2008	McMichael AJ, Neira M, Heymann DL.	Lancet. 2008 Jun 7;371(9628):1895-6. doi: 10.1016/S0140-6736(08)60811-9. No abstract available.	World Health Assembly 2008: climate change and health.	3	2018-06-14	45
article	813	2008	Montgomery H.	N Z Med J. 2008 Oct 9;122(1304):6-8. No abstract available.	Climate change: the health consequences of inactivity.	3	2018-07-09	11
journalistic	814	2008	Morrison, Lesley	BMJ 2008; 336: 298 (Published 07 Feb 2008)	Doctors urged to take up challenge of climate change	3	2018-08-05	0
article	815	2008	Roberts I.	BMJ. 2008 Jan 26;336(7637):165-6. doi: 10.1136/bmj.39468.596262.80. No abstract available.	The economics of tackling climate change.	3	2018-07-08	21
editorial	816	2008	Shea KM.	J Public Health Manag Pract. 2008 Sep-Oct;14(5):415-7. doi: 10.1097/01.PHH.0000333873.47948.ea. No abstract available.	Climate change: public health crisis or opportunity.	3	2018-07-07	7
article	817	2008	Wilkinson P.	Med Confl Surviv. 2008 Apr-Jun;24 Suppl 1:S26-35. doi: 10.1080/13623690801957331.	Climate change & health: the case for sustainable development.	3	2018-07-07	10
article	818	2009	Abrahamson V, Wolf J, Lorenzoni I, Fenn B, Kovats S, Wilkinson P, Adger WN, Raine R.	J Public Health (Oxf). 2009 Mar;31(1):119-26. doi: 10.1093/pubmed/fdn102. Epub 2008 Dec 3.	Perceptions of heatwave risks to health: interview-based study of older people in London and Norwich, UK.	1	2018-07-10	176
article	819	2009	Akhtar AZ, Greger M, Ferdowsian H, Frank E.	Am J Prev Med. 2009 Feb;36(2):182-7. doi: 10.1016/j.amepre.2008.09.043.	Health professionals' roles in animal agriculture, climate change, and human health.	1	2018-07-10	23
article	820	2009	Ayres JG, Forsberg B, Annesi-Maesano I, Dey R, Ebi KL, Helms PJ, Medina-Ramón M, Windt M, Forastiere F; Environment and Health Committee of the European Respiratory Society.	Eur Respir J. 2009 Aug;34(2):295-302. doi: 10.1183/09031936.00003409. Epub 2009 Feb 27.	Climate change and respiratory disease: European Respiratory Society position statement.	1	2018-07-10	119
article	821	2009	Balbus JM, Malina C.	J Occup Environ Med. 2009 Jan;51(1):33-7. doi: 10.1097/JOM.0b013e318193e12e.	Identifying vulnerable subpopulations for climate change health effects in the United States.	1	2018-06-15	179
article	822	2009	Bambrick et al	Glob Hlth Action	Climate change could threaten blood supply by altering the distribution of vector-borne disease: an Australian case-study	1	2018-06-16	18
article	823	2009	Bassil KL, Cole DC, Moineddin R, Craig AM, Lou WY, Schwartz B, Rea E.	Environ Res. 2009 Jul;109(5):600-6. doi: 10.1016/j.envres.2009.03.011. Epub 2009 May 7.	Temporal and spatial variation of heat-related illness using 911 medical dispatch data.	1	2018-07-10	50
article	824	2009	Basu	Envtl Hlth	High ambient temperature and mortality: a review of epidemiologic studies from 2001 to 2008	1	2018-06-16	630
article	825	2009	Beard JR, Tomaska N, Earnest A, Summerhayes R, Morgan G.	Aust J Rural Health. 2009 Feb;17(1):10-5. doi: 10.1111/j.1440-1584.2008.01030.x.	Influence of socioeconomic and cultural factors on rural health.	1	2018-07-10	65
article	826	2009	Bedsworth L.	Environ Health Perspect. 2009 Apr;117(4):617-23. doi: 10.1289/ehp.0800114. Epub 2008 Dec 8.	Preparing for climate change: a perspective from local public health officers in California.	1	2018-06-15	41
article	827	2009	Beebe et al	PLoS NTD	Australia's dengue risk driven by human adaptation to climate change	1	2018-06-16	146
article	828	2009	Beggs PJ.	J Allergy Clin Immunol. 2009 Jan;123(1):271-2; author reply 272. doi: 10.1016/j.jaci.2008.10.025. No abstract available.	Climate change and plant food allergens.	1	2018-07-10	7
article	829	2009	Beggs PJ.	Environ Health Perspect. 2009 May;117(5):A191. doi: 10.1289/ehp.0900670. No abstract available.	Plant food allergens: another climate change-public health link.	1	2018-07-10	3
article	830	2009	Bernier E, Gosselin P, Badard T, Bédard Y.	Int J Health Geogr. 2009 Apr 3;8:18. doi: 10.1186/1476-072X-8-18.	Easier surveillance of climate-related health vulnerabilities through a Web-based spatial OLAP application.	1	2018-07-10	45
article	831	2009	Bhattacharyya N.	Laryngoscope. 2009 Oct;119(10):1882-6. doi: 10.1002/lary.20613.	Does annual temperature influence the prevalence of otolaryngologic respiratory diseases?	1	2018-07-10	15
article	832	2009	Black D, Black J.	Int J Environ Res Public Health. 2009 May;6(5):1557-96. doi: 10.3390/ijerph6051557. Epub 2009 Apr 28. Review.	A review of the urban development and transport impacts on public health with particular reference to Australia: trans-disciplinary research teams and some research gaps.	1	2018-07-10	19
article	833	2009	Blake D, Hinwood AL, Horwitz P.	Chemosphere. 2009 Jul;76(3):419-23. doi: 10.1016/j.chemosphere.2009.03.047. Epub 2009 Apr 25.	Peat fires and air quality: volatile organic compounds and particulates.	1	2018-07-10	33
article	834	2009	Bond A, Jones A, Haynes R, Tam M, Denton E, Ballantyne M, Curtin J.	J Health Serv Res Policy. 2009 Jul;14(3):165-7. doi: 10.1258/jhsrp.2009.008154.	Tackling climate change close to home: mobile breast screening as a model.	1	2018-07-10	14
article	835	2009	Boxall AB, Hardy A, Beulke S, Boucard T, Burgin L, Falloon PD, Haygarth PM, Hutchinson T, Kovats RS, Leonardi G, Levy LS, Nichols G, Parsons SA, Potts L, Stone D, Topp E, Turley DB, Walsh K, Wellington EM, Williams RJ.	Environ Health Perspect. 2009 Apr;117(4):508-14. doi: 10.1289/ehp.0800084. Epub 2008 Dec 10. Review.	Impacts of climate change on indirect human exposure to pathogens and chemicals from agriculture.	1	2018-06-15	183
article	836	2009	Briault T.	Health Estate. 2009 Oct;63(9):43-5.	Targeting a low carbon estate.	1	2018-07-10	19
article	837	2009	Bryant et al	Bull WHO	Climate change and family planning: least-developed countries define the agenda	1	2018-06-15	82
article	838	2009	Byass	Glob Hlth Action	Climate change and population health in Africa: where are the scientists?	1	2018-06-15	40
article	839	2009	Campbell-Lendrum D, Bertollini R, Neira M, Ebi K, McMichael A.	Lancet. 2009 May 16;373(9676):1663-5. doi: 10.1016/S0140-6736(09)60926-0. No abstract available.	Health and climate change: a roadmap for applied research.	1	2018-06-15	62
article	840	2009	Campbell-Lendrum et al	Bull WHO	Taking the heat out of the population and climate debate	1	2018-06-15	8
article	841	2009	Carlsson-Kanyama	Am J Clin Nut	Potential contributions of food consumption patterns to climate change–	1	2018-06-15	445
article	842	2009	Carmichael GR, Adhikary B, Kulkarni S, D'Allura A, Tang Y, Streets D, Zhang Q, Bond TC, Ramanathan V, Jamroensan A, Marrapu P.	Environ Sci Technol. 2009 Aug 1;43(15):5811-7.	Asian aerosols: current and year 2030 distributions and implications to human health and regional climate change.	1	2018-06-15	90
article	843	2009	Cecchi G, Courtin F, Paone M, Diarra A, Franco JR, Mattioli RC, Simarro PP.	Parasite. 2009 Jun;16(2):99-106.	Mapping sleeping sickness in Western Africa in a context of demographic transition and climate change.	1	2018-07-10	29
article	844	2009	Chan M.	Lancet. 2009 Dec 5;374(9705):1870-1. doi: 10.1016/S0140-6736(09)61993-0. Epub 2009 Nov 26. No abstract available.	Cutting carbon, improving health.	1	2018-07-10	29
article	845	2009	Chatterton TJ, Coulter A, Musselwhite C, Lyons G, Clegg S.	Public Health. 2009 Jan;123(1):e45-9. doi: 10.1016/j.puhe.2008.10.022. Epub 2008 Dec 19.	Understanding how transport choices are affected by the environment and health: views expressed in a study on the use of carbon calculators.	1	2018-07-10	32
article	846	2009	Chen et al	Malaria J	New records of Anopheles arabiensis breeding on the Mount Kenya highlands indicate indigenous malaria transmission	1	2018-06-16	46
article	847	2009	Chung JW, Meltzer DO.	JAMA. 2009 Nov 11;302(18):1970-2. doi: 10.1001/jama.2009.1610. No abstract available.	Estimate of the carbon footprint of the US health care sector.	1	2018-07-10	153
article	848	2009	Collao X, Palacios G, Sanbonmatsu-Gámez S, Pérez-Ruiz M, Negredo AI, Navarro-Marí JM, Grandadam M, Aransay AM, Lipkin WI, Tenorio A, Sánchez-Seco MP.	Emerg Infect Dis. 2009 Apr;15(4):574-7. doi: 10.3201/eid1504.081111.	Genetic diversity of Toscana virus.	1	2018-07-10	45
article	849	2009	Cone DC, Gerson LW, Bono MJ.	Acad Emerg Med. 2009 Aug;16(8):774-5. doi: 10.1111/j.1553-2712.2009.00479.x. No abstract available.	Emergency medicine and climate change.	1	2018-07-10	2
article	850	2009	Coombes R.	BMJ. 2009 Sep 16;339:b3750. doi: 10.1136/bmj.b3750. No abstract available.	Climate Change. Population: the forgotten priority.	1	2018-08-30	6
article	851	2009	Confalonieri et al	Climate Res	Public health vulnerability to climate change in Brazil	1	2018-06-15	42
article	852	2009	Constantin de Magny G, Colwell RR.	Trans Am Clin Climatol Assoc. 2009;120:119-28.	Cholera and climate: a demonstrated relationship.	1	2018-07-10	41
article	853	2009	Delpla I, Jung AV, Baures E, Clement M, Thomas O.	Environ Int. 2009 Nov;35(8):1225-33. doi: 10.1016/j.envint.2009.07.001. Epub 2009 Jul 29. Review.	Impacts of climate change on surface water quality in relation to drinking water production.	1	2018-06-15	427
article	854	2009	Desai S, van Treeck U, Lierz M, Espelage W, Zota L, Sarbu A, Czerwinski M, Sadkowska-Todys M, Avdicová M, Reetz J, Luge E, Guerra B, Nöckler K, Jansen A.	Clin Infect Dis. 2009 Mar 15;48(6):691-7. doi: 10.1086/597036.	Resurgence of field fever in a temperate country: an epidemic of leptospirosis among seasonal strawberry harvesters in Germany in 2007.	1	2018-07-10	92
article	855	2009	Deschenes et al	Am Econ Rev	Climate change and birth weight	1	2018-06-15	157
article	856	2009	Dixon JM, Donati KJ, Pike LL, Hattersley L.	N S W Public Health Bull. 2009 Jan-Feb;20(1-2):14-8. Review.	Functional foods and urban agriculture: two responses to climate change-related food insecurity.	1	2018-07-10	65
article	857	2009	Ebi KL.	J Occup Environ Med. 2009 Jan;51(1):4-12. doi: 10.1097/JOM.0b013e31816fd67b. Review.	Public health responses to the risks of climate variability and change in the United States.	1	2018-07-10	48
article	858	2009	Edwards P, Roberts I.	Int J Epidemiol. 2009 Aug;38(4):1137-40. doi: 10.1093/ije/dyp172. Epub 2009 Apr 19.	Population adiposity and climate change.	1	2018-06-16	109
article	859	2009	Egger G, Dixon J.	Obes Rev. 2009 Mar;10(2):237-49. doi: 10.1111/j.1467-789X.2008.00542.x. Epub 2008 Nov 24.	Should obesity be the main game? Or do we need an environmental makeover to combat the inflammatory and chronic disease epidemics?	1	2018-07-10	49
article	860	2009	Egger G.	Am J Prev Med. 2009 Jul;37(1):78-83. doi: 10.1016/j.amepre.2009.03.004.	Health, "illth," and economic growth: medicine, environment, and economics at the crossroads.	1	2018-07-10	31
article	861	2009	Elliott RM	Clin Microbiol Infect	Bunyaviruses and climate change	1	3/6/108	56
article	862	2009	English et al	Env Hlth Persp	Environmental health indicators of climate change for the United States: findings from the State Environmental Health Indicator Collaborative	1	2018-06-15	94
article	863	2009	Fernandez et al	Gastroenterology Clinics	Influence of temperature and rainfall on the evolution of cholera epidemics in Lusaka, Zambia, 2003–2006: analysis of a time series	1	3/6/108	90
article	864	2009	Friel et al	Lancet	Public health benefits of strategies to reduce greenhouse-gas emissions: food and agriculture	1	2018-06-16	388
article	865	2009	Garg A, Dhiman RC, Bhattacharya S, Shukla PR.	Environ Manage. 2009 May;43(5):779-89. doi: 10.1007/s00267-008-9242-z. Epub 2009 Jan 6.	Development, malaria and adaptation to climate change: a case study from India.	1	2018-07-10	32
article	866	2009	Gavidia TG, Pronczuk de Garbino J, Sly PD.	BMC Pediatr. 2009 Feb 6;9:10. doi: 10.1186/1471-2431-9-10.	Children's environmental health: an under-recognised area in paediatric health care.	1	2018-07-10	17
article	867	2009	Gill/Stott	Lancet	Health professionals must act to tackle climate change	1	2018-07-10	20
article	868	2009	Gosling et al	Int J Biomet	Climate change and heat-related mortality in six cities Part 2: climate model evaluation and projected impacts from changes in the mean and variability of temperature …	1	2018-06-16	117
article	869	2009	Gould/Higgs	Trans R Soc TM&H	Impact of climate change and other factors on emerging arbovirus diseases	1	2018-06-16	368
article	870	2009	Gray et al	I/disc Persp Inf Dis	Effects of climate change on ticks and tick-borne diseases in Europe	1	2018-06-15	380
article	871	2009	Green et al	Med J Aust	Disproportionate burdens: the multidimensional impacts of climate change on the health of Indigenous Australians	1	2018-06-15	55
article	872	2009	Haines et al	Lancet	Public health benefits of strategies to reduce greenhouse-gas emissions: overview and implications for policy makers	1	2018-06-16	411
editorial	873	2009	Hardee K.	BMJ. 2009 Nov 18;339:b4703. doi: 10.1136/bmj.b4703. No abstract available.	Population, gender, and climate change.	1	2018-07-10	5
article	874	2009	Hashizume et al	Int J Epid	The effect of temperature on mortality in rural Bangladesh—a population-based time-series study	1	2018-06-15	56
article	875	2009	Hill J, Polasky S, Nelson E, Tilman D, Huo H, Ludwig L, Neumann J, Zheng H, Bonta D.	Proc Natl Acad Sci U S A. 2009 Feb 10;106(6):2077-82. doi: 10.1073/pnas.0812835106. Epub 2009 Feb 2.	Climate change and health costs of air emissions from biofuels and gasoline.	1	2018-06-15	338
article	876	2009	Holzman DC.	Environ Health Perspect. 2009 Jul;117(7):A296-304. No abstract available.	Climate change abatement strategies which way is the wind blowing?	1	2018-07-10	1
article	877	2009	Inglis TJ, Sousa AQ.	Braz J Infect Dis. 2009 Feb;13(1):59-66. Review.	The public health implications of melioidosis.	1	2018-07-10	33
article	878	2009	Islam et al	Trans R Soc Trop Med Hyg	Effects of local climate variability on transmission dynamics of cholera in Matlab, Bangladesh	1	3/6/108	43
article	879	2009	Jacob/Winner	Atmos Envt	Effect of climate change on air quality	1	2018-06-16	952
journalistic	880	2009	Jara, Miguel	BMJ 2009; 339: b4611 (Published 09 Nov 2009)	Activists call for public health to take central role in UN climate change talks	1	2018-08-05	3
article	881	2009	Johnston FH.	Aust Fam Physician. 2009 Sep;38(9):720-4.	Bushfires and human health in a changing environment.	1	2018-07-15	24
article	882	2009	Kellogg et al	J Ag Food Chem	Alaskan wild berry resources and human health under the cloud of climate change	1	2018-06-15	64
article	883	2009	Kjellstrom	Glob Hlth Action	Climate change, direct heat exposure, health and well-being in low and middle-income countries	1	2018-06-15	97
article	884	2009	Kjellstrom	Glob Hlth Action	The 'Hothaps' programme for assessing climate change impacts on occupational health and productivity: an invitation to carry out field studies	1	2018-06-15	81
article	885	2009	Kjellstrom et al	Glob Hlth Action	Workplace heat stress, health and productivity–an increasing challenge for low and middle-income countries during climate change	1	2018-06-15	253
article	886	2009	Kjellstrom et al	Arch Envt Occ Hlth	The direct impact of climate change on regional labor productivity	1	2018-06-15	179
article	887	2009	Kjellstrom T, Weaver HJ.	N S W Public Health Bull. 2009 Jan-Feb;20(1-2):5-9. Review.	Climate change and health: impacts, vulnerability, adaptation and mitigation.	1	2018-06-15	59
article	888	2009	Klempa B.	Clin Microbiol Infect. 2009 Jun;15(6):518-23. doi: 10.1111/j.1469-0691.2009.02848.x. Review.	Hantaviruses and climate change.	1	2018-06-16	94
journalistic	889	2009	Kmietowicz, Zosia	BMJ 2009; 339: b4933	Health professionals from around world are urged to campaign on climate change	1	2018-08-05	0
journalistic	890	2009	Kmietowicz, Zosia	BMJ 2009; 339: b5024 (Published 25 Nov 2009)	Series of studies highlights health benefits of action on climate change	1	2018-08-05	0
journalistic	891	2009	Kmietowicz, Zosia	BMJ 2009; 339: b5307 (Published 07 Dec 2009)	Scheme offers chance to offset carbon footprint by paying for contraceptives	1	2018-08-06	0
article	892	2009	Knowlton K, Rotkin-Ellman M, King G, Margolis HG, Smith D, Solomon G, Trent R, English P.	Environ Health Perspect. 2009 Jan;117(1):61-7. doi: 10.1289/ehp.11594. Epub 2008 Aug 22.	The 2006 California heat wave: impacts on hospitalizations and emergency department visits.	1	2018-07-10	503
article	893	2009	Kolbe A, Gilchrist KL.	N S W Public Health Bull. 2009 Jan-Feb;20(1-2):19-23.	An extreme bushfire smoke pollution event: health impacts and public health challenges.	1	2018-07-10	27
editorial	894	2009	Kovats RS.	Int J Circumpolar Health. 2009 Feb;68(1):6-7. No abstract available.	Adapting to climate change--what should the health sector be doing?	1	2018-07-10	2
article	895	2009	Kovats S.	Indian J Med Res. 2009 Jun;129(6):625-7. No abstract available.	Acting on climate change is good for health.	1	2018-07-10	1
article	896	2009	Kutz SJ, Jenkins EJ, Veitch AM, Ducrocq J, Polley L, Elkin B, Lair S.	Vet Parasitol. 2009 Aug 7;163(3):217-28. doi: 10.1016/j.vetpar.2009.06.008. Epub 2009 Jun 13. Review.	The Arctic as a model for anticipating, preventing, and mitigating climate change impacts on host-parasite interactions.	1	2018-07-11	109
article	897	2009	Lafferty KD.	Ecology. 2009 Apr;90(4):888-900. Review.	The ecology of climate change and infectious diseases.	1	2018-06-16	64
article	898	2009	Lake IR, Gillespie IA, Bentham G, Nichols GL, Lane C, et al. (2009)	Epidemiol Infect 137: 1538–1547.	A re-evaluation of the impact of temperature and climate change on foodborne illness	1	3/6/108	91
article	899	2009	Larson A, Jones P.	Rural Remote Health. 2009 Apr-Jun;9(2):1200. Epub 2009 May 11.	Rural health in a time of cataclysm.	1	2018-07-10	2
article	900	2009	Leitte AM, Petrescu C, Franck U, Richter M, Suciu O, Ionovici R, Herbarth O, Schlink U.	Sci Total Environ. 2009 Jun 15;407(13):4004-11. doi: 10.1016/j.scitotenv.2009.02.042. Epub 2009 Apr 16.	Respiratory health, effects of ambient air pollution and its modification by air humidity in Drobeta-Turnu Severin, Romania.	1	2018-07-10	55
article	901	2009	Lewis D, Tranter G, Axford AT.	J Telemed Telecare. 2009;15(3):137-8. doi: 10.1258/jtt.2009.003010.	Use of videoconferencing in Wales to reduce carbon dioxide emissions, travel costs and time.	1	2018-07-10	23
article	902	2009	Lewis S, Andrews GJ.	Complement Ther Clin Pract. 2009 Feb;15(1):1-4. doi: 10.1016/j.ctcp.2008.10.004. Epub 2008 Nov 29.	Climate change and health: Priorities for the CAM community.	1	2018-07-10	7
article	903	2009	Luber G, Prudent N.	Trans Am Clin Climatol Assoc. 2009;120:113-7. Review.	Climate change and human health.	1	2018-06-15	39
article	904	2009	Mantilla G, Oliveros H, Barnston AG.	Malar J. 2009 Jan 8;8:6. doi: 10.1186/1475-2875-8-6.	The role of ENSO in understanding changes in Colombia's annual malaria burden by region, 1960-2006.	1	2018-07-10	66
article	905	2009	Markandya A, Chiabai A.	Int J Environ Res Public Health. 2009 Feb;6(2):759-86. doi: 10.3390/ijerph6020759. Epub 2009 Feb 23. Review.	Valuing climate change impacts on human health: empirical evidence from the literature.	1	2018-06-15	58
article	906	2009	Mas-Coma et al	Vet Path	Climate change effects on trematodiases, with emphasis on zoonotic fascioliasis and schistosomiasis	1	2018-06-16	251
article	907	2009	Matthia/Benne	Int J Circumpolar Health. 2009	Prevention and management of health hazards related to heatwaves	1	2018-07-11	48
journalistic	908	2009	McCredie, J	BMJ 2009; 338: b967 (Published 09 Mar 2009)	Dengue fever epidemic hits northern Australia	1	2018-08-06	4
article	909	2009	Mehta A.	CMAJ. 2009 May 26;180(11):1176. doi: 10.1503/cmaj.090769. Review. No abstract available.	Physicians' contribution to climate change.	1	2018-07-10	6
article	910	2009	Mills DM.	J Occup Environ Med. 2009 Jan;51(1):26-32. doi: 10.1097/JOM.0b013e31817d32da. Review.	Climate change, extreme weather events, and us health impacts: what can we say?	1	2018-07-10	37
article	911	2009	Miraglia M, Marvin HJ, Kleter GA, Battilani P, Brera C, Coni E, Cubadda F, Croci L, De Santis B, Dekkers S, Filippi L, Hutjes RW, Noordam MY, Pisante M, Piva G, Prandini A, Toti L, van den Born GJ, Vespermann A.	Food Chem Toxicol. 2009 May;47(5):1009-21. doi: 10.1016/j.fct.2009.02.005. Review.	Climate change and food safety: an emerging issue with special focus on Europe.	1	2018-06-15	325
journalistic	912	2009	Mooney, Helen	BMJ 2009; 339: b3520 (Published 02 Sep 2009)	BMJ lends its support to 10:10 climate change campaign	1	2018-08-06	1
article	913	2009	Neff RA, Chan IL, Smith KC.	Public Health Nutr. 2009 Jul;12(7):1006-14. doi: 10.1017/S1368980008003480. Epub 2008 Aug 15.	Yesterday's dinner, tomorrow's weather, today's news? US newspaper coverage of food system contributions to climate change.	1	2018-07-10	52
article	914	2009	Nicholls	Climatic Change	Estimating changes in mortality due to climate change	1	2018-06-16	19
article	915	2009	Nichols G, Lane C, Asgari N, Verlander NQ, Charlett A.	J Water Health. 2009 Mar;7(1):1-8. doi: 10.2166/wh.2009.143.	Rainfall and outbreaks of drinking water related disease and in England and Wales.	1	2018-07-10	130
article	916	2009	Noyes PD, McElwee MK, Miller HD, Clark BW, Van Tiem LA, Walcott KC, Erwin KN, Levin ED.	Environ Int. 2009 Aug;35(6):971-86. doi: 10.1016/j.envint.2009.02.006. Epub 2009 Apr 16. Review.	The toxicology of climate change: environmental contaminants in a warming world.	1	2018-06-15	522
article	917	2009	O'Neill MS, Carter R, Kish JK, Gronlund CJ, White-Newsome JL, Manarolla X, Zanobetti A, Schwartz JD.	Maturitas. 2009 Oct 20;64(2):98-103. doi: 10.1016/j.maturitas.2009.08.005. Epub 2009 Sep 11. Review.	Preventing heat-related morbidity and mortality: new approaches in a changing climate.	1	2018-07-10	116
article	918	2009	O'Neill MS, Ebi KL.	J Occup Environ Med. 2009 Jan;51(1):13-25. doi: 10.1097/JOM.0b013e318173e122. Review.	Temperature extremes and health: impacts of climate variability and change in the United States.	1	2018-06-15	215
article	919	2009	Ostfeld	Ecology	Climate change and the distribution and intensity of infectious diseases	1	2018-06-15	115
article	920	2009	Paerl H, Huisman J	Environmental Microbiology Reports	Climate change: a catalyst for global expansion of harmful cyanobacterial blooms	1	2018-06-15	780
article	921	2009	Parkinson AJ, Berner J.	Int J Circumpolar Health. 2009 Feb;68(1):84-91. No abstract available.	Climate change and impacts on human health in the Arctic: an international workshop on emerging threats and the response of Arctic communities to climate change.	1	2018-07-10	31
article	922	2009	Parkinson/Evengard	Glob Hlth Action	Climate change, its impact on human health in the Arctic and the public health response to threats of emerging infectious diseases	1	2018-06-15	42
article	923	2009	Patz	EcoHealth	Impact of temperature variability on cholera incidence in southeastern Africa, 1971–2006	1	3/6/108	34
article	924	2009	Pencheon D.	J Health Serv Res Policy. 2009 Jan;14(1):2-4. doi: 10.1258/jhsrp.2008.008147. No abstract available.	Health services and climate change: what can be done?	1	2018-07-10	27
article	925	2009	Peterson AT.	BMC Infect Dis. 2009 May 10;9:59. doi: 10.1186/1471-2334-9-59.	Shifting suitability for malaria vectors across Africa with warming climates.	1	2018-07-10	86
article	926	2009	Piotrowicz K.	Environ Manage. 2009 Oct;44(4):766-75. doi: 10.1007/s00267-009-9357-x. Epub 2009 Aug 22.	The occurrence of unfavorable thermal conditions on human health in central europe and potential climate change impacts: an example from Cracow, Poland.	1	2018-07-10	15
article	927	2009	Polley L, Thompson RC.	Trends Parasitol. 2009 Jun;25(6):285-91. doi: 10.1016/j.pt.2009.03.007. Epub 2009 May 8. Review.	Parasite zoonoses and climate change: molecular tools for tracking shifting boundaries.	1	2018-07-10	81
article	928	2009	Prather KA.	ChemSusChem. 2009;2(5):377-9. doi: 10.1002/cssc.200900037.	Our current understanding of the impact of aerosols on climate change.	1	2018-07-10	14
article	929	2009	Prudent N, Houghton A, Stewart J, Petersen A, Thompson R, Byrne M, Luber G.	J Environ Health. 2009 Apr;71(8):18-9. No abstract available.	Addressing climate change and local public health: the Austin Climate Protection Program and the CDC Working Group on Climate Change collaboration.	1	2018-07-10	7
article	930	2009	Ramin B, Svoboda T.	J Urban Health. 2009 Jul;86(4):654-64. doi: 10.1007/s11524-009-9354-7. Epub 2009 May 15. Review.	Health of the homeless and climate change.	1	2018-07-10	60
article	931	2009	Randolph	Ecology	Perspectives on climate change impacts on infectious diseases	1	2018-06-16	88
article	932	2009	Remoundou K, Koundouri P.	Int J Environ Res Public Health. 2009 Aug;6(8):2160-78. doi: 10.3390/ijerph6082160. Epub 2009 Jul 31. Review.	Environmental effects on public health: an economic perspective.	1	2018-07-10	37
article	933	2009	Renoldner K.	Med Confl Surviv. 2009 Apr-Jun;25(2):166-9. doi: 10.1080/13623690902943420. No abstract available.	A doctor's view on CO2: a physician's experience to reduce greenhouse gas emissions.	1	2018-07-10	2
article	934	2009	Rissel CE.	N S W Public Health Bull. 2009 Jan-Feb;20(1-2):10-3. Review.	Active travel: a climate change mitigation strategy with co-benefits for health.	1	2018-06-15	59
article	935	2009	Rizzoli A, Hauffe HC, Tagliapietra V, Neteler M, Rosà R.	PLoS One. 2009;4(2):e4336. doi: 10.1371/journal.pone.0004336. Epub 2009 Feb 2.	Forest structure and roe deer abundance predict tick-borne encephalitis risk in Italy.	1	2018-07-10	116
article	936	2009	Roberts I.	Clin Med (Lond). 2009 Jun;9(3):212-3.	The health co-benefits of climate change policies: doctors have a responsibility to future generations.	1	2018-07-10	8
article	937	2009	Russell	Aust J Entomology	Mosquito‐borne disease and climate change in Australia: time for a reality check	1	2018-06-15	68
article	938	2009	Russell RC, Currie BJ, Lindsay MD, Mackenzie JS, Ritchie SA, Whelan PI.	Med J Aust. 2009 Mar 2;190(5):265-8.	Dengue and climate change in Australia: predictions for the future should incorporate knowledge from the past.	1	2018-06-15	138
article	939	2009	Sarfaty M, Abouzaid S.	Fam Med. 2009 May;41(5):358-63.	The physician's response to climate change.	1	2018-07-10	NA
article	940	2009	Schmier JK, Ebi KL.	Allergy Asthma Proc. 2009 May-Jun;30(3):229-37. doi: 10.2500/aap.2009.30.3229. Review.	The impact of climate change and aeroallergens on children's health.	1	2018-07-10	30
article	941	2009	Schulte PA, Chun H.	J Occup Environ Hyg. 2009 Sep;6(9):542-54. doi: 10.1080/15459620903066008. Review.	Climate change and occupational safety and health: establishing a preliminary framework.	1	2018-06-15	87
article	942	2009	Semenza JC, Menne B.	Lancet Infect Dis. 2009 Jun;9(6):365-75. doi: 10.1016/S1473-3099(09)70104-5. Review.	Climate change and infectious diseases in Europe.	1	2018-06-15	432
article	943	2009	Smith et al	Lancet	Public health benefits of strategies to reduce greenhouse-gas emissions: health implications of short-lived greenhouse pollutants	1	2018-06-16	275
article	944	2009	Soverow et al	Env Hlth Persp	Infectious disease in a warming world: how weather influenced West Nile virus in the United States (2001–2005)	1	2018-05-27	116
article	945	2009	Tagaris E, Liao KJ, Delucia AJ, Deck L, Amar P, Russell AG.	Environ Sci Technol. 2009 Jul 1;43(13):4979-88.	Potential impact of climate change on air pollution-related human health effects.	1	2018-07-10	120
article	946	2009	Tersago K, Verhagen R, Servais A, Heyman P, Ducoffre G, Leirs H.	Epidemiol Infect. 2009 Feb;137(2):250-6. doi: 10.1017/S0950268808000940. Epub 2008 Jul 7.	Hantavirus disease (nephropathia epidemica) in Belgium: effects of tree seed production and climate.	1	2018-07-10	139
article	947	2009	Töro K, Dunay G, Bartholy J, Pongrácz R, Kis Z, Keller E.	J Forensic Leg Med. 2009 Jul;16(5):277-9. doi: 10.1016/j.jflm.2008.12.015. Epub 2009 Jan 23.	Relationship between suicidal cases and meteorological conditions.	1	2018-07-10	34
article	948	2009	Victoriano AF, Smythe LD, Gloriani-Barzaga N, Cavinta LL, Kasai T, Limpakarnjanarat K, Ong BL, Gongal G, Hall J, Coulombe CA, Yanagihara Y, Yoshida S, Adler B.	BMC Infect Dis. 2009 Sep 4;9:147. doi: 10.1186/1471-2334-9-147. Review.	Leptospirosis in the Asia Pacific region.	1	2018-07-10	254
article	949	2009	Voelker R.	JAMA. 2009 Jun 3;301(21):2197-9. doi: 10.1001/jama.2009.800. No abstract available.	Climate change puts children in jeopardy.	1	2018-07-10	10
article	950	2009	Walpole et al	Bull WHO	Natural and unnatural synergies: climate change policy and health equity	1	2018-06-15	32
article	951	2009	Wang CH, Lin WZ, Peng TR, Tsai HC.	Sci Total Environ. 2009 Apr 15;407(9):3233-8.	Erratum to "Temperature and hydrological variations of the urban environment in the Taipei metropolitan area, Taiwan".	1	2018-07-10	10
article	952	2009	Wassel JJ.	Am J Disaster Med. 2009 Jul-Aug;4(4):217-25. Review.	Public health preparedness for the impact of global warming on human health.	1	2018-07-10	2
journalistic	953	2009	Watson Rory	BMJ 2009; 339 doi: https://doi-org.virtual.anu.edu.au/10.1136/bmj.b5185	European parliament says health benefits of fighting climate change must be recognised	1	2018-08-05	0
journalistic	954	2009	Watson, Rory	BMJ 2009; 339: b3530	Global warming is more harmful for people with respiratory problems, warns specialist society	1	2018-08-06	1
article	955	2009	Winebrake JJ, Corbett JJ, Green EH, Lauer A, Eyring V.	Environ Sci Technol. 2009 Jul 1;43(13):4776-82.	Mitigating the health impacts of pollution from oceangoing shipping: an assessment of low-sulfur fuel mandates.	1	2018-07-10	127
article	956	2009	Woodcock J, Edwards P, Tonne C, Armstrong BG, Ashiru O, Banister D, Beevers S, Chalabi Z, Chowdhury Z, Cohen A, Franco OH, Haines A, Hickman R, Lindsay G, Mittal I, Mohan D, Tiwari G, Woodward A, Roberts I.	Lancet. 2009 Dec 5;374(9705):1930-43. doi: 10.1016/S0140-6736(09)61714-1. Epub 2009 Nov 26.	Public health benefits of strategies to reduce greenhouse-gas emissions: urban land transport.	1	2018-06-16	1017
article	957	2009	Wu PC, Lay JG, Guo HR, Lin CY, Lung SC, Su HJ.	Sci Total Environ. 2009 Mar 15;407(7):2224-33. doi: 10.1016/j.scitotenv.2008.11.034. Epub 2009 Jan 20.	Higher temperature and urbanization affect the spatial patterns of dengue fever transmission in subtropical Taiwan.	1	2018-07-10	203
article	958	2009	Zhi G, Peng C, Chen Y, Liu D, Sheng G, Fu J.	Environ Sci Technol. 2009 Aug 1;43(15):5586-91.	Deployment of coal briquettes and improved stoves: possibly an option for both environment and climate.	1	2018-07-10	53
article	959	2009	Ziska LH, Epstein PR, Schlesinger WH.	Environ Health Perspect. 2009 Feb;117(2):155-8. doi: 10.1289/ehp.11501. Epub 2008 Sep 19.	Rising CO(2), climate change, and public health: exploring the links to plant biology.	1	2018-05-28	77
article	960	2009	Butler, CD	Asia Pac J Clin Nut	Food security in the Asia-Pacific: climate change, phosphorus, ozone and other environmental challenges	2	2018-06-15	39
article	961	2009	Capon AG, Synnott ES, Holliday S.	N S W Public Health Bull. 2009 Jan-Feb;20(1-2):24-8.	Urbanism, climate change and health: systems approaches to governance.	2	2018-07-10	19
article	962	2009	Capon/Hanna	Pub Hlth Bull	Climate change: an emerging health issue	2	2018-06-16	13
journalistic	963	2009	Carlowe, Jo	BMJ 2009; 339: b4834 (Published 18 Nov 2009)	Success of climate change control depends on access to reproductive health care	2	2018-08-05	1
article	964	2009	Ebi KL, Balbus J, Kinney PL, Lipp E, Mills D, O'Neill MS, Wilson ML.	Environ Health Perspect. 2009 Jun;117(6):857-62. doi: 10.1289/ehp.0800088. Epub 2009 Feb 27.	U.S. Funding is insufficient to address the human health impacts of and public health responses to climate variability and change.	2	2018-07-10	47
article	965	2009	Haines et al	Lancet	Aligning climate change and public health policies	2	2018-06-15	44
article	966	2009	Hess JJ, Heilpern KL, Davis TE, Frumkin H.	Acad Emerg Med. 2009 Aug;16(8):782-94. doi: 10.1111/j.1553-2712.2009.00469.x.	Climate change and emergency medicine: impacts and opportunities.	2	2018-07-10	47
article	967	2009	Lindberg DA, Howe SE.	Trans Am Clin Climatol Assoc. 2009;120:99-111.	"My flying machine was out of order".	2	2018-07-10	5
journalistic	968	2009	Moszynski, Peter	BMJ 2009; 339 doi: https://doi-org.virtual.anu.edu.au/10.1136/bmj.b5363	Climate change will increase number of displaced persons, UN agency says	2	2018-08-05	0
journalistic	969	2009	Moszynski, Peter	BMJ 2009; 339: b5436 (Published 11 Dec 2009)	Reducing people’s vulnerability is key to combating hunger caused by global warming	2	2018-08-05	0
journalistic	970	2009	Moszynski, Peter	BMJ 2009; 339: b4046 (Published 02 Oct 2009)	Droughts, conflict, and lack of funding leave millions of east Africans at risk of famine	2	2018-08-06	1
article	971	2009	Nicholls et al	Envtl Health Insights	Health, climate change and sustainability: a systematic review and thematic analysis of the literature	2	2018-06-15	40
journalistic	972	2009	O’Dowd, Adrian	BMJ 2009; 338: b1092	Reducing greenhouse emissions could cut global disease burden by 25%	2	2018-08-05	1
article	973	2009	Ramin/McMichael AJ	EcoHealth	Climate change and health in sub-Saharan Africa: a case-based perspective	2	2018-06-15	52
article	974	2009	Rosenthal JP, Jessup CM.	Trans Am Clin Climatol Assoc. 2009;120:129-41.	Global climate change and health: developing a research agenda for the NIH.	2	2018-07-10	17
article	975	2009	Tang KK, Petrie D, Rao DS.	Soc Sci Med. 2009 Oct;69(7):1099-106. doi: 10.1016/j.socscimed.2009.07.016. Epub 2009 Aug 8.	The income-climate trap of health development: a comparative analysis of African and Non-African countries.	2	2018-07-10	18
journalistic	976	2009	Watson, Rory	BMJ 2009; 338: b2436	Health experts should have higher profile in climate change talks, say campaigners	2	2018-08-05	0
journalistic	977	2009	Watson, Rory	BMJ 2009; 338: b1430 (Published 07 Apr 2009)	Climate change could stretch health systems to breaking point, European Commission says	2	2018-08-05	0
article	978	2009	Wilkinson P, Smith KR, Davies M, Adair H, Armstrong BG, Barrett M, Bruce N, Haines A, Hamilton I, Oreszczyn T, Ridley I, Tonne C, Chalabi Z.	Lancet. 2009 Dec 5;374(9705):1917-29. doi: 10.1016/S0140-6736(09)61713-X. Epub 2009 Nov 26.	Public health benefits of strategies to reduce greenhouse-gas emissions: household energy.	2	2018-06-16	317
journalistic	979	2009	Zarocostas, John	BMJ 2009; 338: b2555	New network of weather stations in Africa aims to improve food security and health	2	2018-08-06	0
editorial	980	2009	Anonymous	Lancet. 2009 May 16;373(9676):1659. doi: 10.1016/S0140-6736(09)60922-3. No abstract available.	A Commission on climate change.	3	2018-07-10	NA
editorial	981	2009	Anonymous	Lancet. 2009 Sep 19;374(9694):949. doi: 10.1016/S0140-6736(09)61643-3. No abstract available.	Sexual and reproductive health and climate change.	3	2018-07-10	9
article	982	2009	[No authors listed]	Harv Mens Health Watch. 2009 Mar;13(8):4-6. No abstract available.	Climate change and your health.	3	2018-07-10	NA
article	983	2009	Berry H.	Aust Psych	Pearl in the oyster: Climate change as a mental health opportunity	3	2018-06-15	59
journalistic	984	2009	Cole, Andrew	BMJ 2009; 338: b2227	Annual deaths from climate change could reach half a million by 2030	3	2018-08-05	1
article	985	2009	Cosford P.	Public Health. 2009 Jan;123(1):e1-5. doi: 10.1016/j.puhe.2008.10.030. Epub 2009 Jan 9.	Partners in clime': sustainable development and climate change--what can the National Health Service do?	3	2018-07-10	10
article	986	2009	Costello et al	Lancet	Managing the health effects of climate change	3	2018-06-15	1583
article	987	2009	Dhar D, Macmillan A, Lindsay G, Woodward A.	N Z Med J. 2009 Feb 27;122(1290):105-15. Review.	Carbon pricing in New Zealand: implications for public health.	3	2018-07-10	13
article	988	2009	Horton, R	Lancet	The climate dividend	3	2018-07-10	17
article	989	2009	Jay M, Marmot MG.	BMJ. 2009 Sep 15;339:b3669. doi: 10.1136/bmj.b3669. No abstract available.	Health and climate change.	3	2018-07-10	24
article	990	2009	Jay M, Marmot MG.	Lancet. 2009 Sep 19;374(9694):961-2. doi: 10.1016/S0140-6736(09)61603-2. Epub 2009 Sep 15. No abstract available.	Health and climate change.	3	2018-07-10	NA
journalistic	991	2009	Major, Susan	BMJ 2009;338:b2024	Climate change will have greatest health impact on poor, report warns.	3	2018-08-05	0
article	992	2009	McMichael AJ et al	Lancet	Climate change: a time of need and opportunity for the health sector	3	2018-06-15	63
article	993	2009	McMichael AJ, Butler CD	Med J Aust	Climate change and human health: recognising the really inconvenient truth	3	2018-06-15	31
article	994	2009	McMichael AJ	Curr Op Envtl Sust	Human population health: sentinel criterion of environmental sustainability	3	2018-06-16	26
article	995	2009	Metcalfe S, Woodward A, Macmillan A, Baker M, Howden-Chapman P, Lindsay G, Hales S, Sinclair D, Jaine R, Springford L, Holmes A, Laking G, Jones R, Carr H, Edwards R, Shaw C, Wells S, Hosking J, Forde A, Bismark M, Palmer S, Keating G, Simpson J, Highton R, Dhar D, Kane P; New Zealand Climate and Health.	N Z Med J. 2009 Oct 9;122(1304):72-95.	Why New Zealand must rapidly halve its greenhouse gas emissions.	3	2018-07-10	33
article	996	2009	Montgomery H.	Clin Med (Lond). 2009 Aug;9(4):309-10. Review.	Climate change: how grave the threat?	3	2018-07-10	2
journalistic	997	2009	Moszynski, Peter	BMJ 2009; 338: b1229 (Published 23 Mar 2009)	Climate change could overwhelm relief agencies, experts warn	3	2018-08-05	0
article	998	2009	Myers/Patz	Ann Rev Envt Res	Emerging threats to human health from global environmental change	3	2018-06-16	165
journalistic	999	2009	O’Dowd, Adrian	BMJ 2009; 338: b2661 (Published 30 Jun 2009)	NHS staff are invited to see climate change film free of charge	3	2018-08-05	0
article	1000	2009	Schmidt CW.	Environ Health Perspect. 2009 Jul;117(7):A306-9. No abstract available.	Beyond mitigation: planning for climate change adaptation.	3	2018-07-10	12
journalistic	1001	2009	Siva, Nayanah	BMJ 2009; 339: b5385 (Published 09 Dec 2009)	UK health professionals unite to combat climate change	3	2018-08-05	0
editorial	1002	2010	Ahmed JS, Sparagano O, Seitzer U.	Transbound Emerg Dis. 2010 Apr;57(1-2):1-2. doi: 10.1111/j.1865-1682.2010.01132.x. No abstract available.	One health, one medicine: tackling the challenge of emerging diseases.	1	2018-07-11	6
article	1003	2010	Akerlof K, Debono R, Berry P, Leiserowitz A, Roser-Renouf C, Clarke KL, Rogaeva A, Nisbet MC, Weathers MR, Maibach EW.	Int J Environ Res Public Health. 2010 Jun;7(6):2559-606. doi: 10.3390/ijerph7062559. Epub 2010 Jun 14.	Public perceptions of climate change as a human health risk: surveys of the United States, Canada and Malta.	1	2018-07-11	107
article	1004	2010	Ampel NM.	Curr Infect Dis Rep. 2010 May;12(3):211-6. doi: 10.1007/s11908-010-0094-3.	What's Behind the Increasing Rates of Coccidioidomycosis in Arizona and California?	1	2018-07-11	22
article	1005	2010	Anonymous	SCN News	Summary report on the high level meeting on nutrition organized by the United Nations System Standing Committee on Nutrition and hosted by the European Commission	1	2018-07-25	0
article	1006	2010	Arbour L, Parkinson A, Kulig JC.	Rural Remote Health. 2010 Apr-Jun;10(2):1534. Epub 2010 Jun 18. No abstract available.	Human health at the ends of the earth.	1	2018-07-11	4
article	1007	2010	Badham J.	J Nutr. 2010 Jan;140(1):130S-1S. doi: 10.3945/jn.109.111690. Epub 2009 Nov 18. No abstract available.	World food crisis: a wake-up call to save a generation of children. Participants statement: Castel Gondolfo, Italy, 25 january, 2009.	1	2018-07-25	17
article	1008	2010	Baillie J.	Health Estate. 2010 Mar;64(3):33-9.	Fighting the waterborne menace.	1	2018-07-11	1
article	1009	2010	Balakrishnan K, Ramalingam A, Dasu V, Stephen JC, Sivaperumal MR, Kumarasamy D, Mukhopadhyay K, Ghosh S, Sambandam S.	Glob Health Action. 2010 Nov 29;3. doi: 10.3402/gha.v3i0.5635.	Case studies on heat stress related perceptions in different industrial sectors in southern India.	1	2018-07-11	20
article	1010	2010	Balogun AA, Balogun IA, Adeyewa ZD.	Glob Health Action. 2010 Nov 29;3. doi: 10.3402/gha.v3i0.5614.	Comparisons of urban and rural heat stress conditions in a hot-humid tropical city.	1	2018-07-11	18
article	1011	2010	Barr CD, Dominici F.	JAMA. 2010 Jan 6;303(1):69-70. doi: 10.1001/jama.2009.1955. No abstract available.	Cap and trade legislation for greenhouse gas emissions: public health benefits from air pollution mitigation.	1	2018-07-11	5
article	1012	2010	Basu R, Malig B, Ostro B.	Am J Epidemiol. 2010 Nov 15;172(10):1108-17. doi: 10.1093/aje/kwq170. Epub 2010 Oct 1.	High ambient temperature and the risk of preterm delivery.	1	2018-07-11	124
article	1013	2010	Beaumier MC, Ford JD.	Can J Public Health. 2010 May-Jun;101(3):196-201.	Food insecurity among Inuit women exacerbated by socioeconomic stresses and climate change.	1	2018-07-11	128
article	1014	2010	Beggs PJ.	Int J Environ Res Public Health. 2010 Aug;7(8):3006-21. doi: 10.3390/ijerph7083006. Epub 2010 Jul 28. Review.	Adaptation to impacts of climate change on aeroallergens and allergic respiratory diseases.	1	2018-06-16	91
article	1015	2010	Bennett CM, McMichael AJ.	Glob Health Action. 2010 Dec 17;3. doi: 10.3402/gha.v3i0.5640.	Non-heat related impacts of climate change on working populations.	1	2018-07-11	42
article	1016	2010	Beumier et al	Can J Pub Hlth	Food insecurity among Inuit women exacerbated by socioeconomic stresses and climate change	1	2018-06-16	127
article	1017	2010	Bhaskaran K, Hajat S, Haines A, Herrett E, Wilkinson P, Smeeth L.	BMJ. 2010 Aug 10;341:c3823. doi: 10.1136/bmj.c3823.	Short term effects of temperature on risk of myocardial infarction in England and Wales: time series regression analysis of the Myocardial Ischaemia National Audit Project (MINAP) registry.	1	2018-07-11	142
article	1018	2010	Blesch G.	Mod Healthc. 2010 Oct 4;40(40):6-7, 1.	Climate of confrontation. Health groups urge Congress: let EPA oversee greenhouse gases.	1	2018-08-05	1
article	1019	2010	Bornman R, de Jager C, Worku Z, Farias P, Reif S.	BJU Int. 2010 Aug;106(3):405-11. doi: 10.1111/j.1464-410X.2009.09003.x. Epub 2009 Oct 22.	DDT and urogenital malformations in newborn boys in a malarial area.	1	2018-07-11	79
article	1020	2010	Boulton IC, Nwaka S, Bathurst I, Lanzer M, Taramelli D, Vial H, Doerig C, Chibale K, Ward SA.	Malar J. 2010 Jul 13;9:202. doi: 10.1186/1475-2875-9-202.	CRIMALDDI: a co-ordinated, rational, and integrated effort to set logical priorities in anti-malarial drug discovery initiatives.	1	2018-07-11	10
article	1021	2010	Boxall A, Hardy A, Beulke S, Boucard T, Burgin L, Falloon P, Haygarth P, Hutchinson T, Kovats S, Leonardi G, Levy L, Nichols G, Parsons S, Potts L, Stone D, Topp E, Turley D, Walsh K, Wellington E, Williams R.	Cien Saude Colet. 2010 May;15(3):743-56. Review.	Impacts of climate change on indirect human exposure to pathogens and chemicals from agriculture.	1	2018-07-11	187
article	1022	2010	Brisbois BW, Ali SH.	Ecohealth. 2010 Dec;7(4):425-38. doi: 10.1007/s10393-010-0354-6. Epub 2010 Dec 2.	Climate change, vector-borne disease and interdisciplinary research: social science perspectives on an environment and health controversy.	1	2018-06-16	35
article	1023	2010	Britton E, Hales S, Venugopal K, Baker MG.	Aust N Z J Public Health. 2010 Apr;34(2):126-9. doi: 10.1111/j.1753-6405.2010.00495.x.	Positive association between ambient temperature and salmonellosis notifications in New Zealand, 1965-2006.	1	2018-07-11	32
article	1024	2010	Britton E, Hales S, Venugopal K, Baker MG.	J Water Health. 2010 Sep;8(3):561-71. doi: 10.2166/wh.2010.049. Epub 2010 Mar 9.	The impact of climate variability and change on cryptosporidiosis and giardiasis rates in New Zealand.	1	2018-08-14	39
journalistic	1025	2010	Brynolf, Anne	BMJ 2010; 341: c5698	More basic research is needed to tackle the health effects of global warming	1	2018-08-05	0
article	1026	2010	Buonsenso D, Cataldi L.	Ital J Pediatr. 2010 Sep 9;36:58. doi: 10.1186/1824-7288-36-58. Review.	Watch out for malaria: still a leading cause of child death worldwide.	1	2018-07-11	11
article	1027	2010	Butler CD, McMichael AJ.	J Public Health (Oxf). 2010 Jun;32(2):157-8. doi: 10.1093/pubmed/fdq039. No abstract available.	Population health: where demography, environment and equity converge.	1	2018-07-25	4
article	1028	2010	Byass P, Twine W, Collinson M, Tollman S, Kjellstrom T.	Glob Health Action. 2010 Sep 17;3. doi: 10.3402/gha.v3i0.5421.	Assessing a population's exposure to heat and humidity: an empirical approach.	1	2018-07-11	4
article	1029	2010	Caillaud A, de la Iglesia P, Darius HT, Pauillac S, Aligizaki K, Fraga S, Chinain M, Diogène J.	Mar Drugs. 2010 Jun 14;8(6):1838-907. doi: 10.3390/md8061838. Review.	Update on methodologies available for ciguatoxin determination: perspectives to confront the onset of ciguatera fish poisoning in Europe.	1	2018-07-11	103
article	1030	2010	Campbell-Lendrum D, Bertollini R.	Bull World Health Organ. 2010 Apr;88(4):242-3. doi: 10.2471/BLT.10.077362. No abstract available.	Science, media and public perception: implications for climate and health policies.	1	2018-06-16	12
article	1031	2010	Capon AG, Rissel CE.	N S W Public Health Bull. 2010 May-Jun;21(5-6):109-13. doi: 10.1071/NB10032. Erratum in: N S W Public Health Bull. 2010 Sep-Oct;21(9-10):196.	Chronic disease and climate change: understanding co-benefits and their policy implications.	1	2018-07-11	13
article	1032	2010	Carnero JA, Bolívar JP, de la Morena BA.	Environ Sci Pollut Res Int. 2010 Feb;17(2):355-68. doi: 10.1007/s11356-008-0098-9. Epub 2009 Jan 20.	Surface ozone measurements in the southwest of the Iberian Peninsula (Huelva, Spain).	1	2018-07-11	51
article	1033	2010	Carrière A, Prévost M, Zamyadi A, Chevalier P, Barbeau B.	J Water Health. 2010 Sep;8(3):455-65. doi: 10.2166/wh.2009.207. Epub 2009 Dec 4.	Vulnerability of Quebec drinking-water treatment plants to cyanotoxins in a climate change context.	1	2018-07-11	20
article	1034	2010	Cechi et al	Allergy	Projections of the effects of climate change on allergic asthma: the contribution of aerobiology	1	2018-07-11	149
article	1035	2010	Chang HH, Zhou J, Fuentes M.	Int J Environ Res Public Health. 2010 Jul;7(7):2866-80. doi: 10.3390/ijerph7072866. Epub 2010 Jul 14.	Impact of climate change on ambient ozone level and mortality in southeastern United States.	1	2018-07-11	57
article	1036	2010	Chaves/Koenraadt	Quart Rev Biol	Climate change and highland malaria: fresh air for a hot debate	1	2018-06-16	127
article	1037	2010	Cheng X, Su H.	Eur J Intern Med. 2010 Jun;21(3):164-7. doi: 10.1016/j.ejim.2010.03.001. Epub 2010 Mar 29. Review.	Effects of climatic temperature stress on cardiovascular diseases.	1	2018-07-11	84
article	1038	2010	Chou WC, Wu JL, Wang YC, Huang H, Sung FC, Chuang CY.	Sci Total Environ. 2010 Dec 1;409(1):43-51. doi: 10.1016/j.scitotenv.2010.09.001. Epub 2010 Oct 13.	Modeling the impact of climate variability on diarrhea-associated diseases in Taiwan (1996-2007).	1	2018-07-11	89
article	1039	2010	Cohen JE.	Proc Am Philos Soc. 2010 Jun;154(2):158-82. Review.	Population and climate change.	1	2018-07-11	23
article	1040	2010	Connor A, Lillywhite R, Cooke MW.	QJM. 2010 Dec;103(12):965-75. doi: 10.1093/qjmed/hcq150. Epub 2010 Aug 18.	The carbon footprint of a renal service in the United Kingdom.	1	2018-07-11	40
article	1041	2010	Connor A, Mortimer F, Tomson C.	Nephron Clin Pract. 2010;116(3):c200-5; discussion c206. doi: 10.1159/000317200. Epub 2010 Jul 2. Review.	Clinical transformation: the key to green nephrology.	1	2018-07-11	30
article	1042	2010	Crowe J, Moya-Bonilla JM, Román-Solano B, Robles-Ramírez A.	Glob Health Action. 2010 Nov 29;3. doi: 10.3402/gha.v3i0.5619.	Heat exposure in sugarcane workers in Costa Rica during the non-harvest season.	1	2018-07-11	31
article	1043	2010	Cruickshank JK.	J Hum Nutr Diet. 2010 Oct;23(5):469-70. doi: 10.1111/j.1365-277X.2010.01114.x. No abstract available.	Commentary on the 'Healthy Foods North' intervention programme.	1	2018-07-11	1
article	1044	2010	Cueto RO, Martínez AT, Ostos EJ.	Int J Biometeorol. 2010 Jul;54(4):335-45. doi: 10.1007/s00484-009-0283-7. Epub 2009 Dec 12.	Heat waves and heat days in an arid city in the northwest of México: current trends and in climate change scenarios.	1	2018-07-11	36
article	1045	2010	D'Amato G, Cecchi L, D'Amato M, Liccardi G.	J Investig Allergol Clin Immunol. 2010;20(2):95-102; quiz following 102. Review.	Urban air pollution and climate change as environmental risk factors of respiratory allergy: an update.	1	2018-07-11	273
article	1046	2010	D'Ippoliti D, Michelozzi P, Marino C, de'Donato F, Menne B, Katsouyanni K, Kirchmayer U, Analitis A, Medina-Ramón M, Paldy A, Atkinson R, Kovats S, Bisanti L, Schneider A, Lefranc A, Iñiguez C, Perucci CA.	Environ Health. 2010 Jul 16;9:37. doi: 10.1186/1476-069X-9-37.	The impact of heat waves on mortality in 9 European cities: results from the EuroHEAT project.	1	2018-07-11	361
article	1047	2010	Dangour/Haines	SCN News	Health Co-Benefits of Climate Change Mitigation Policies: the Role of Food Production	1	2018-07-25	0
article	1048	2010	Dapi LN, Rocklöv J, Nguefack-Tsague G, Tetanye E, Kjellstrom T.	Glob Health Action. 2010 Nov 29;3. doi: 10.3402/gha.v3i0.5610.	Heat impact on schoolchildren in Cameroon, Africa: potential health threat from climate change.	1	2018-07-11	18
article	1049	2010	Dean JG, Stain HJ.	Aust J Rural Health. 2010 Feb;18(1):32-7. doi: 10.1111/j.1440-1584.2009.01107.x.	Mental health impact for adolescents living with prolonged drought.	1	2018-07-11	74
article	1050	2010	Dennekamp M, Carey M.	N S W Public Health Bull. 2010 May-Jun;21(5-6):115-21. doi: 10.1071/NB10026.	Air quality and chronic disease: why action on climate change is also good for health.	1	2018-07-11	28
article	1051	2010	Derne B, Fearnley E, Goater S, Carter K, Weinstein P.	Pac Health Dialog. 2010 Sep;16(2):99-108.	Ciguatera fish poisoning and environmental change: a case for strengthening health surveillance in the Pacific?	1	2018-07-11	6
article	1052	2010	Dhiman	Parasitology Res	Climate change and threat of vector-borne diseases in India: are we prepared?	1	2018-07-11	127
article	1053	2010	Dijkshoorn L, De Vos P, Dedeurwaerdere T.	Res Microbiol. 2010 Jul-Aug;161(6):407-13. doi: 10.1016/j.resmic.2010.06.001. Epub 2010 Jun 19.	Understanding patterns of use and scientific opportunities in the emerging global microbial commons.	1	2018-07-11	14
article	1054	2010	Donaldson C.	Perspect Public Health. 2010 Jan;130(1):10-1. No abstract available.	Here comes the sun. (And the rain, wind and snow).	1	2018-07-11	1
article	1055	2010	Donaldson SG, Van Oostdam J, Tikhonov C, Feeley M, Armstrong B, Ayotte P, Boucher O, Bowers W, Chan L, Dallaire F, Dallaire R, Dewailly E, Edwards J, Egeland GM, Fontaine J, Furgal C, Leech T, Loring E, Muckle G, Nancarrow T, Pereg D, Plusquellec P, Potyrala M, Receveur O, Shearer RG.	Sci Total Environ. 2010 Oct 15;408(22):5165-234. doi: 10.1016/j.scitotenv.2010.04.059. Epub 2010 Aug 21. Review. Erratum in: Sci Total Environ. 2012 Aug 1;431:437-8.	Environmental contaminants and human health in the Canadian Arctic.	1	2018-07-11	170
article	1056	2010	Dura G, Pándics T, Kádár M, Krisztalovics K, Kiss Z, Bodnár J, Asztalos A, Papp E.	J Water Health. 2010 Sep;8(3):513-20. doi: 10.2166/wh.2010.099. Epub 2010 Jan 29.	Environmental health aspects of drinking water-borne outbreak due to karst flooding: case study.	1	2018-07-11	20
article	1057	2010	Ebi/Paulson	Curr Probl Pediatr Adolesc Health Care. 2010 Jan;40(1):2-11	Climate change and child health in the United States.	1	2018-07-11	33
article	1058	2010	Epstein P.	Ecology. 2010 Mar;91(3):925-8; discussion 928-9. No abstract available.	The ecology of climate change and infectious diseases: comment.	1	2018-07-11	33
article	1059	2010	Etzel	Curr Probl Pediatr Adolesc Health Care. 2010 Jan;40(1):1. doi: 10.1016/j.cppeds.2009.12.002. No abstract available.	Climate change and child health in the United States. Foreword.	1	2018-07-24	NA
article	1060	2010	Falagas ME, Bliziotis IA, Kosmidis J, Daikos GK.	Enferm Infecc Microbiol Clin. 2010 Dec;28(10):716-8. doi: 10.1016/j.eimc.2009.11.013. Epub 2010 May 13.	Unusual climatic conditions and infectious diseases: observations made by Hippocrates.	1	2018-07-11	15
article	1061	2010	Faye B, Bañuls AL, Bucheton B, Dione MM, Bassanganam O, Hide M, Dereure J, Choisy M, Ndiaye JL, Konaté O, Claire M, Senghor MW, Faye MN, Sy I, Niang AA, Molez JF, Victoir K, Marty P, Delaunay P, Knecht R, Mellul S, Diedhiou S, Gaye O.	Microbes Infect. 2010 Dec;12(14-15):1219-25. doi: 10.1016/j.micinf.2010.09.003. Epub 2010 Sep 22.	Canine visceral leishmaniasis caused by Leishmania infantum in Senegal: risk of emergence in humans?	1	2018-07-11	17
article	1062	2010	Figueras MJ, Borrego JJ.	Int J Environ Res Public Health. 2010 Dec;7(12):4179-202. doi: 10.3390/ijerph7124179. Epub 2010 Dec 10. Review.	New perspectives in monitoring drinking water microbial quality.	1	2018-07-11	154
article	1063	2010	Fischer D, Thomas SM, Beierkuhnlein C.	Geospat Health. 2010 Nov;5(1):59-69.	Temperature-derived potential for the establishment of phlebotomine sandflies and visceral leishmaniasis in Germany.	1	2018-08-16	44
article	1064	2010	Fitzpatrick J.	Nurs Times. 2010 Mar 9-15;106(9):18-20.	The impact of healthcare on the environment: improving sustainability in the health service.	1	2018-07-11	7
article	1065	2010	Fogarty J, McCally M.	JAMA. 2010 Jan 6;303(1):67-8. doi: 10.1001/jama.2009.1951. No abstract available.	Health and safety risks of carbon capture and storage.	1	2018-07-11	17
article	1066	2010	Ford/Pearce	Env Res Letters	What we know, do not know, and need to know about climate change vulnerability in the western Canadian Arctic: a systematic literature review	1	2018-06-17	123
article	1067	2010	Frank LD, Greenwald MJ, Winkelman S, Chapman J, Kavage S.	Prev Med. 2010 Jan;50 Suppl 1:S99-105. doi: 10.1016/j.ypmed.2009.09.025. Epub 2009 Oct 20.	Carbonless footprints: promoting health and climate stabilization through active transportation.	1	2018-07-11	115
article	1068	2010	Friel S.	N S W Public Health Bull. 2010 May-Jun;21(5-6):129-33. doi: 10.1071/NB10019.	Climate change, food insecurity and chronic diseases: sustainable and healthy policy opportunities for Australia.	1	2018-06-16	56
article	1069	2010	Fussel	Glob Env Change	How inequitable is the global distribution of responsibility, capability, and vulnerability to climate change: A comprehensive indicator-based assessment	1	2018-07-24	219
article	1070	2010	Gale P, Brouwer A, Ramnial V, Kelly L, Kosmider R, Fooks AR, Snary EL.	Epidemiol Infect. 2010 Feb;138(2):214-25. doi: 10.1017/S0950268809990367. Epub 2009 Jul 7.	Assessing the impact of climate change on vector-borne viruses in the EU through the elicitation of expert opinion.	1	2018-07-11	92
article	1071	2010	Gell M.	J Eval Clin Pract. 2010 Feb;16(1):220-7. doi: 10.1111/j.1365-2753.2009.01356.x.	Carbon-constrained health care enterprise.	1	2018-07-11	11
article	1072	2010	Gething PW, Smith DL, Patil AP, Tatem AJ, Snow RW, Hay SI.	Nature. 2010 May 20;465(7296):342-5. doi: 10.1038/nature09098.	Climate change and the global malaria recession.	1	2018-06-16	282
article	1073	2010	Giles-Corti B, Foster S, Shilton T, Falconer R.	N S W Public Health Bull. 2010 May-Jun;21(5-6):122-7. doi: 10.1071/NB10027.	The co-benefits for health of investing in active transportation.	1	2018-07-11	120
editorial	1074	2010	Gray S, Leung GM.	J Public Health (Oxf). 2010 Jun;32(2):147. doi: 10.1093/pubmed/fdq043. No abstract available.	Keeping our eye on the future.	1	2018-07-11	0
article	1075	2010	Green et al	Int J Pub Hlth	The effect of temperature on hospital admissions in nine California counties	1	2018-06-16	149
article	1076	2010	Hajat S, Kosatky T.	J Epidemiol Community Health. 2010 Sep;64(9):753-60. doi: 10.1136/jech.2009.087999. Epub 2009 Aug 19. Review.	Heat-related mortality: a review and exploration of heterogeneity.	1	2018-07-13	263
article	1077	2010	Hajat S, O'Connor M, Kosatsky T.	Lancet. 2010 Mar 6;375(9717):856-63. doi: 10.1016/S0140-6736(09)61711-6. Epub 2010 Feb 12. Review.	Health effects of hot weather: from awareness of risk factors to effective health protection.	1	2018-06-16	236
article	1078	2010	Hashizume et al	Epidemiology	Cholera in Bangladesh: climatic components of seasonal variation	1	2018-06-03	30
journalistic	1079	2010	Hayes, Josephine	BMJ 2010; 340 doi: https://doi-org.virtual.anu.edu.au/10.1136/bmj.c1855	MPs call for greater transparency after" climategate" scandal	1	2018-08-05	3
article	1080	2010	Hayhoe et al	J Gt Lakes	Climate change, heat waves, and mortality projections for Chicago	1	2018-06-16	129
article	1081	2010	Herrera-Martinez AD, Rodríguez-Morales AJ.	Trop Biomed. 2010 Aug;27(2):280-6.	Potential influence of climate variability on dengue incidence registered in a western pediatric Hospital of Venezuela.	1	2018-07-11	41
article	1082	2010	Hjelle B, Torres-Pérez F.	Viruses. 2010 Dec;2(12):2559-86. doi: 10.3390/v2122559. Epub 2010 Nov 25.	Hantaviruses in the americas and their role as emerging pathogens.	1	2018-07-11	77
article	1083	2010	Holdsworth M.	J Hum Nutr Diet. 2010 Oct;23(5):467-8. doi: 10.1111/j.1365-277X.2010.01114.x. No abstract available.	Sustainability should be integral to nutrition and dietetics.	1	2018-07-11	13
article	1084	2010	Hollowell DR.	Glob Health Action. 2010 Dec 29;3. doi: 10.3402/gha.v3i0.5632.	Perceptions of, and reactions to, environmental heat: a brief note on issues of concern in relation to occupational health.	1	2018-07-11	12
article	1085	2010	Horton G, Hanna L, Kelly B.	Australas J Ageing. 2010 Mar;29(1):2-7. doi: 10.1111/j.1741-6612.2010.00424.x. Review.	Drought, drying and climate change: emerging health issues for ageing Australians in rural areas.	1	2018-06-16	72
article	1086	2010	Hoshiko S, English P, Smith D, Trent R.	Int J Public Health. 2010 Apr;55(2):133-7. doi: 10.1007/s00038-009-0060-8. Epub 2009 Aug 13.	A simple method for estimating excess mortality due to heat waves, as applied to the 2006 California heat wave.	1	2018-06-16	44
article	1087	2010	Hoskisson PA, Trevors JT.	Antonie Van Leeuwenhoek. 2010 Nov;98(4):423-7. doi: 10.1007/s10482-010-9485-6. Epub 2010 Jul 18.	Shifting trends in pathogen dynamics on a changing planet.	1	2018-07-11	6
article	1088	2010	Hyatt OM, Lemke B, Kjellstrom T.	Glob Health Action. 2010 Dec 13;3. doi: 10.3402/gha.v3i0.5715.	Regional maps of occupational heat exposure: past, present, and potential future.	1	2018-07-11	66
article	1089	2010	Iain B.	Asia Pac J Public Health. 2010 Jul;22(3 Suppl):222S-228S. doi: 10.1177/1010539510372844.	Defending against disasters: global public health emergencies and opportunities for collaboration and action.	1	2018-07-11	7
article	1090	2010	Jack DW, Kinney PL	Curr Op Envt Sust	Health co-benefits of climate mitigation in urban areas	1	2018-06-16	53
article	1091	2010	Jackson et al	Climatic Change	Public health impacts of climate change in Washington State: projected mortality risks due to heat events and air pollution	1	2018-06-16	86
article	1092	2010	James KJ, Carey B, O'Halloran J, van Pelt FN, Skrabáková Z.	Epidemiol Infect. 2010 Jul;138(7):927-40. doi: 10.1017/S0950268810000853. Epub 2010 Apr 23. Review.	Shellfish toxicity: human health implications of marine algal toxins.	1	2018-07-11	88
article	1093	2010	James/James	Food Res Int	The food cold-chain and climate change	1	2018-06-16	168
article	1094	2010	Jay O, Kenny GP.	Am J Ind Med. 2010 Aug;53(8):842-53. doi: 10.1002/ajim.20827. Review.	Heat exposure in the Canadian workplace.	1	2018-07-11	91
article	1095	2010	Joyner TA, Lukhnova L, Pazilov Y, Temiralyeva G, Hugh-Jones ME, Aikimbayev A, Blackburn JK.	PLoS One. 2010 Mar 9;5(3):e9596. doi: 10.1371/journal.pone.0009596.	Modeling the potential distribution of Bacillus anthracis under multiple climate change scenarios for Kazakhstan.	1	2018-07-11	65
article	1096	2010	Karjalainen E, Sarjala T, Raitio H.	Environ Health Prev Med. 2010 Jan;15(1):1-8. doi: 10.1007/s12199-008-0069-2.	Promoting human health through forests: overview and major challenges.	1	2018-07-24	104
article	1097	2010	Karvonen A, Rintamäki P, Jokela J, Valtonen ET.	Int J Parasitol. 2010 Nov;40(13):1483-8. doi: 10.1016/j.ijpara.2010.04.015. Epub 2010 May 23.	Increasing water temperature and disease risks in aquatic systems: climate change increases the risk of some, but not all, diseases.	1	2018-07-11	109
article	1098	2010	Kellogg J, Wang J, Flint C, Ribnicky D, Kuhn P, De Mejia EG, Raskin I, Lila MA.	J Agric Food Chem. 2010 Apr 14;58(7):3884-900. doi: 10.1021/jf902693r.	Alaskan wild berry resources and human health under the cloud of climate change.	1	2018-07-25	66
article	1099	2010	Khalaj B, Lloyd G, Sheppeard V, Dear K.	Int Arch Occup Environ Health. 2010 Oct;83(7):833-42. doi: 10.1007/s00420-010-0534-2. Epub 2010 May 13.	The health impacts of heat waves in five regions of New South Wales, Australia: a case-only analysis.	1	2018-07-13	70
article	1100	2010	Khan MZ, Kazi BM, Bile KM, Magan M, Nasir JA.	East Mediterr Health J. 2010;16 Suppl:S69-75.	Environmental health needs and launching of an environmental health protection unit in Pakistan.	1	2018-07-13	1
article	1101	2010	Kim J, Park J, Kim PG, Lee C, Choi K, Choi K.	Ecotoxicology. 2010 Apr;19(4):662-9. doi: 10.1007/s10646-009-0440-0. Epub 2009 Nov 20.	Implication of global environmental changes on chemical toxicity-effect of water temperature, pH, and ultraviolet B irradiation on acute toxicity of several pharmaceuticals in Daphnia magna.	1	2018-07-13	79
article	1102	2010	Kjellstrom T, Butler AJ, Lucas RM, Bonita R.	Int J Public Health. 2010 Apr;55(2):97-103. doi: 10.1007/s00038-009-0090-2. Epub 2009 Nov 10. Review.	Public health impact of global heating due to climate change: potential effects on chronic non-communicable diseases.	1	2018-06-16	98
article	1103	2010	Kovats S.	Int J Public Health. 2010 Apr;55(2):79-80. doi: 10.1007/s00038-009-0093-z. No abstract available.	Research on climate change and health: looking ahead.	1	2018-06-16	8
editorial	1104	2010	Kumaresan J, Sathiakumar N.	Bull World Health Organ. 2010 Mar;88(3):163. doi: 10.2471/BLT.10.076034. No abstract available.	Climate change and its potential impact on health: a call for integrated action.	1	2018-07-17	16
article	1105	2010	Kunze U.	Wien Med Wochenschr. 2010 May;160(9-10):252-5. doi: 10.1007/s10354-010-0798-x.	TBE--awareness and protection: the impact of epidemiology, changing lifestyle, and environmental factors.	1	2018-07-11	28
article	1106	2010	Kurane I.	Osong Public Health Res Perspect. 2010 Dec;1(1):4-9. doi: 10.1016/j.phrp.2010.12.004. Epub 2010 Dec 7. Review.	The effect of global warming on infectious diseases.	1	2018-07-11	28
article	1107	2010	Laaksonen S, Pusenius J, Kumpula J, Venäläinen A, Kortet R, Oksanen A, Hoberg E.	Ecohealth. 2010 Aug;7(1):7-13. doi: 10.1007/s10393-010-0308-z. Epub 2010 Apr 27.	Climate change promotes the emergence of serious disease outbreaks of filarioid nematodes.	1	2018-07-11	66
article	1108	2010	Langkulsen U, Vichit-Vadakan N, Taptagaporn S.	Glob Health Action. 2010 Dec 9;3. doi: 10.3402/gha.v3i0.5607.	Health impact of climate change on occupational health and productivity in Thailand.	1	2018-06-17	39
article	1109	2010	Lau et al	Trans R Soc	Climate change, flooding, urbanisation and leptospirosis: fuelling the fire?	1	2018-06-16	264
article	1110	2010	Leigh C, Burford MA, Roberts DT, Udy JW.	Water Res. 2010 Aug;44(15):4487-96. doi: 10.1016/j.watres.2010.06.016. Epub 2010 Jun 12.	Predicting the vulnerability of reservoirs to poor water quality and cyanobacterial blooms.	1	2018-07-18	42
article	1111	2010	Letcher RJ, Bustnes JO, Dietz R, Jenssen BM, Jørgensen EH, Sonne C, Verreault J, Vijayan MM, Gabrielsen GW.	Sci Total Environ. 2010 Jul 1;408(15):2995-3043. doi: 10.1016/j.scitotenv.2009.10.038. Epub 2009 Nov 12. Review.	Exposure and effects assessment of persistent organohalogen contaminants in arctic wildlife and fish.	1	2018-07-13	543
article	1112	2010	Liao KJ, Tagaris E, Russell AG, Amar P, He S, Manomaiphiboon K, Woo JH.	J Air Waste Manag Assoc. 2010 Feb;60(2):195-203.	Cost analysis of impacts of climate change on regional air quality.	1	2018-07-13	1
article	1113	2010	Liao SY, Tseng WC, Chen PY, Chen CC, Wu WM.	Int J Environ Res Public Health. 2010 Dec;7(12):4250-66. doi: 10.3390/ijerph7124250. Epub 2010 Dec 17.	Estimating the economic impact of climate change on cardiovascular diseases--evidence from Taiwan.	1	2018-08-14	6
article	1114	2010	Lindsay SW, Hole DG, Hutchinson RA, Richards SA, Willis SG.	Malar J. 2010 Mar 5;9:70. doi: 10.1186/1475-2875-9-70.	Assessing the future threat from vivax malaria in the United Kingdom using two markedly different modelling approaches.	1	2018-07-13	38
article	1115	2010	Little M.	Proc Am Philos Soc. 2010 Jun;154(2):192-200. No abstract available.	Redefining what's possible.	1	2018-07-21	0
article	1116	2010	Llewellyn LE.	Toxicon. 2010 Oct;56(5):691-7. doi: 10.1016/j.toxicon.2009.08.011. Epub 2009 Aug 23.	Revisiting the association between sea surface temperature and the epidemiology of fish poisoning in the South Pacific: reassessing the link between ciguatera and climate change.	1	2018-07-13	81
article	1117	2010	Loha E, Lindtjørn B.	Malar J. 2010 Jun 16;9:166. doi: 10.1186/1475-2875-9-166.	Model variations in predicting incidence of Plasmodium falciparum malaria using 1998-2007 morbidity and meteorological data from south Ethiopia.	1	2018-07-13	44
article	1118	2010	Loughnan ME, Nicholls N, Tapper NJ.	Int J Health Geogr. 2010 Aug 11;9:41. doi: 10.1186/1476-072X-9-41.	The effects of summer temperature, age and socioeconomic circumstance on acute myocardial infarction admissions in Melbourne, Australia.	1	2018-07-13	55
article	1119	2010	Macklin, R	Bioethics	The death of bioethics (as we once knew it)	1	2018-08-03	27
article	1120	2010	Manigat R, Wallet F, André JC.	Ann Ist Super Sanita. 2010;46(3):228-35. doi: DOI: 10.4415/ANN_10_03_02. Review.	From past to better public health programme planning for possible future global threats: case studies applied to infection control.	1	2018-07-14	8
article	1121	2010	Marques et al	Food Res Int	Climate change and seafood safety: Human health implications	1	2018-06-16	70
article	1122	2010	Martiello MA, Giacchi MV.	Scand J Public Health. 2010 Dec;38(8):826-37. doi: 10.1177/1403494810377685. Epub 2010 Aug 5. Review.	High temperatures and health outcomes: a review of the literature.	1	2018-07-13	69
article	1123	2010	Masino C, Rubinstein E, Lem L, Purdy B, Rossos PG.	Telemed J E Health. 2010 Nov;16(9):973-6. doi: 10.1089/tmj.2010.0057. Epub 2010 Oct 19.	The impact of telemedicine on greenhouse gas emissions at an academic health science center in Canada.	1	2018-07-17	28
article	1124	2010	Mathee A, Oba J, Rose A.	Glob Health Action. 2010 Nov 26;3. doi: 10.3402/gha.v3i0.5612.	Climate change impacts on working people (the HOTHAPS initiative): findings of the South African pilot study.	1	2018-07-13	4
article	1125	2010	Matzarakis A, Endler C.	Int J Biometeorol. 2010 Jul;54(4):479-83. doi: 10.1007/s00484-009-0296-2. Epub 2010 Jan 21.	Climate change and thermal bioclimate in cities: impacts and options for adaptation in Freiburg, Germany.	1	2018-07-23	77
article	1126	2010	Mavrogianni, A; Davies, M; Wilkinson, P; Pathan, A.	Open House International;	London housing and climate change: impact on comfort and health-preliminary results of a summer overheating study	1	2018-06-17	31
editorial	1127	2010	May D.	Mod Healthc. 2010 Oct 18;40(42):24. No abstract available.	Plenty of hot air. Public health threats from global warming deserve attention, not derision.	1	2018-07-21	0
article	1128	2010	Mayner L, Arbon P, Usher K.	Collegian. 2010;17(4):175-82.	Emergency department patient presentations during the 2009 heatwaves in Adelaide.	1	2018-07-13	23
article	1129	2010	McDermott RA.	Med J Aust. 2010 May 3;192(9):531-2.	The carbon footprints of obesity, chronic disease and population growth: four things doctors can do.	1	2018-07-13	4
article	1130	2010	McMichael AJ.	BMC Biol. 2010 Aug 27;8:108. doi: 10.1186/1741-7007-8-108.	Paleoclimate and bubonic plague: a forewarning of future risk?	1	2018-07-13	15
article	1131	2010	Metintas S, Kurt E; PARFAIT Study Group.	Int J Environ Health Res. 2010 Jun;20(3):189-99. doi: 10.1080/09603120903456828.	Geo-climate effects on asthma and allergic diseases in adults in Turkey: results of PARFAIT study.	1	2018-07-24	15
article	1132	2010	Michelozzi P, de' Donato FK, Bargagli AM, D'Ippoliti D, De Sario M, Marino C, Schifano P, Cappai G, Leone M, Kirchmayer U, Ventura M, di Gennaro M, Leonardi M, Oleari F, De Martino A, Perucci CA.	Int J Environ Res Public Health. 2010 May;7(5):2256-73. doi: 10.3390/ijerph7052256. Epub 2010 May 6.	Surveillance of summer mortality and preparedness to reduce the health impact of heat waves in Italy.	1	2018-07-13	62
article	1133	2010	Mills JN, Gage KL, Khan AS.	Environ Health Perspect. 2010 Nov;118(11):1507-14. doi: 10.1289/ehp.0901389. Review.	Potential influence of climate change on vector-borne and zoonotic diseases: a review and proposed research plan.	1	2018-06-16	196
article	1134	2010	Millward DJ, Garnett T.	Proc Nutr Soc. 2010 Feb;69(1):103-18. doi: 10.1017/S0029665109991868. Epub 2009 Dec 15.	Plenary Lecture 3: Food and the planet: nutritional dilemmas of greenhouse gas emission reductions through reduced intakes of meat and dairy foods.	1	2018-07-18	103
article	1135	2010	Mokhtar MB, Murad W.	J Environ Health. 2010 Apr;72(8):24-9.	Issues and framework of environmental health in Malaysia.	1	2018-07-25	7
article	1136	2010	Montero JC, Mirón IJ, Criado JJ, Linares C, Díaz J.	Sci Total Environ. 2010 Mar 1;408(7):1544-50. doi: 10.1016/j.scitotenv.2010.01.013. Epub 2010 Feb 4.	Comparison between two methods of defining heat waves: a retrospective study in Castile-La Mancha (Spain).	1	2018-07-13	41
article	1137	2010	Morris GP.	Perspect Public Health. 2010 Jan;130(1):34-40.	Ecological public health and climate change policy.	1	2018-07-21	42
article	1138	2010	Murugan K.	Int J Occup Environ Med. 2010 Jul;1(3):152-4. No abstract available.	National Conference on Impact of Climate Change on Biodiversity of Insects and Environment (CBI' 2010).	1	2018-07-25	0
article	1139	2010	Muthers S, Matzarakis A, Koch E.	Int J Environ Res Public Health. 2010 Jul;7(7):2965-77. doi: 10.3390/ijerph7072965. Epub 2010 Jul 21.	Climate change and mortality in Vienna--a human biometeorological analysis based on regional climate modeling.	1	2018-08-16	55
article	1140	2010	Nancarrow TL, Chan HM.	Rural Remote Health. 2010 Apr-Jun;10(2):1370. Epub 2010 Jun 18.	Observations of environmental changes and potential dietary impacts in two communities in Nunavut, Canada.	1	2018-07-14	8
article	1141	2010	Nemet et al	Env Res Lett	Implications of incorporating air-quality co-benefits into climate change policymaking	1	2018-06-16	247
article	1142	2010	Newell DG, Koopmans M, Verhoef L, Duizer E, Aidara-Kane A, Sprong H, Opsteegh M, Langelaar M, Threfall J, Scheutz F, van der Giessen J, Kruse H.	Int J Food Microbiol. 2010 May 30;139 Suppl 1:S3-15. doi: 10.1016/j.ijfoodmicro.2010.01.021. Epub 2010 Jan 22. Review. Erratum in: Int J Food Microbiol. 2011 Feb 28;145(2-3):493.	Food-borne diseases - the challenges of 20 years ago still persist while new ones continue to emerge.	1	2018-07-13	834
article	1143	2010	Nilsson M, Kjellstrom T.	Glob Health Action. 2010 Nov 29;3. doi: 10.3402/gha.v3i0.5774. No abstract available.	Climate change impacts on working people: how to develop prevention policies.	1	2018-07-13	32
article	1144	2010	Nusbaum NJ.	J Community Health. 2010 Oct;35(5):500-2. doi: 10.1007/s10900-010-9219-8.	Dairy livestock methane remediation and global warming.	1	2018-07-13	13
article	1145	2010	O'Neill MS, Jackman DK, Wyman M, Manarolla X, Gronlund CJ, Brown DG, Brines SJ, Schwartz J, Diez-Roux AV.	Int J Public Health. 2010 Apr;55(2):105-12. doi: 10.1007/s00038-009-0071-5. Epub 2009 Sep 23.	US local action on heat and health: are we prepared for climate change?	1	2018-07-13	41
article	1146	2010	Oh J, Kim B.	Asian Nurs Res (Korean Soc Nurs Sci). 2010 Sep;4(3):151-62. doi: 10.1016/S1976-1317(10)60015-1.	Prediction model for demands of the health meteorological information using a decision tree method.	1	2018-07-25	11
article	1147	2010	Ohtomo et al	Epidemiology & Infection	Relationship of cholera incidence to El Niño and solar activity elucidated by time-series analysis	1	2018-06-03	21
article	1148	2010	Page LA, Howard LM.	Psychol Med. 2010 Feb;40(2):177-80.	The impact of climate change on mental health (but will mental health be discussed at Copenhagen?).	1	2018-06-16	46
article	1149	2010	Pandey JS, Mishra AP, Sur UK, Tembhare M, Kumar R, Wate SR.	Indian J Chest Dis Allied Sci. 2010 Jan-Mar;52(1):60-1. No abstract available.	How to plan for methane mitigation and utilisation strategies?	1	2018-07-24	0
article	1150	2010	Parham PE, Michael E.	Adv Exp Med Biol. 2010;673:184-99. Review.	Modelling climate change and malaria transmission.	1	2018-07-13	48
article	1151	2010	Parham PE, Michael E.	Environ Health Perspect. 2010 May;118(5):620-6. doi: 10.1289/ehp.0901256.	Modeling the effects of weather and climate change on malaria transmission.	1	2018-06-16	199
article	1152	2010	Parkinson AJ.	Int J Circumpolar Health. 2010 Feb;69(1):99-105. No abstract available.	Sustainable development, climate change and human health in the Arctic.	1	2018-07-23	13
article	1153	2010	Paterson et al	Food Res Int	How will climate change affect mycotoxins in food?	1	2018-06-16	337
article	1154	2010	Paynter S, Ware RS, Weinstein P, Williams G, Sly PD.	Lancet. 2010 Nov 27;376(9755):1804-5. doi: 10.1016/S0140-6736(10)62141-1. No abstract available.	Childhood pneumonia: a neglected, climate-sensitive disease?	1	2018-07-13	331
article	1155	2010	Petri E, Gniel D, Zent O.	Travel Med Infect Dis. 2010 Jul;8(4):233-45. doi: 10.1016/j.tmaid.2010.08.001.	Tick-borne encephalitis (TBE) trends in epidemiology and current and future management.	1	2018-07-13	44
article	1156	2010	Pickett JA, Birkett MA, Dewhirst SY, Logan JG, Omolo MO, Torto B, Pelletier J, Syed Z, Leal WS.	J Chem Ecol. 2010 Jan;36(1):113-21. doi: 10.1007/s10886-010-9739-9. Epub 2010 Feb 1. Review.	Chemical ecology of animal and human pathogen vectors in a changing global climate.	1	2018-07-13	44
article	1157	2010	Randolph	Vet Parasitology	To what extent has climate change contributed to the recent epidemiology of tick-borne diseases?	1	2018-06-17	127
article	1158	2010	Reperant LA.	Vector Borne Zoonotic Dis. 2010 Mar;10(2):105-10. doi: 10.1089/vbz.2008.0208.	Applying the theory of island biogeography to emerging pathogens: toward predicting the sources of future emerging zoonotic and vector-borne diseases.	1	2018-07-13	49
article	1159	2010	Revich BA, Shaposhnikov DA.	Rural Remote Health. 2010 Apr-Jun;10(2):1338. Epub 2010 Jun 18.	Extreme temperature episodes and mortality in Yakutsk, East Siberia.	1	2018-07-13	37
article	1160	2010	Reynolds TW, Bostrom A, Read D, Morgan MG.	Risk Anal. 2010 Oct;30(10):1520-38. doi: 10.1111/j.1539-6924.2010.01448.x.	Now what do people know about global climate change? Survey studies of educated laypeople.	1	2018-07-14	240
article	1161	2010	Rocklöv J, Forsberg B.	Int J Environ Res Public Health. 2010 Jun;7(6):2607-19. doi: 10.3390/ijerph7062607. Epub 2010 Jun 14.	The effect of high ambient temperature on the elderly population in three regions of Sweden.	1	2018-07-13	39
article	1162	2010	Roshan G, Mirkatouli G, Shakoor A, Mohammad-Nejad V.	Asian J Sports Med. 2010 Jun;1(2):108-16.	Studying wind chill index as a climatic index effective on the health of athletes and tourists interested in winter sports.	1	2018-07-15	10
article	1163	2010	Sachs JD.	Sci Am. 2010 Jan;302(1):30. No abstract available.	The need for open process.	1	2018-07-25	NA
article	1164	2010	Sachs JD.	Sci Am. 2010 May;302(5):32. No abstract available.	Flying blind in policy reforms.	1	2018-07-25	NA
article	1165	2010	Saskia de Pee, Henk-Jan Brinkman, Patrick Webb, Steve Godfrey,	The Journal of Nutrition. Bethesda: Jan 2010. Vol. 140, Iss. 1; pg. 138S, 5 pgs	How to Ensure Nutrition Security in the Global Economic Crisis to Protect and Enhance Development of Young Children and Our Common Future	1	2018-07-25	64
article	1166	2010	Schmidt CW.	Environ Health Perspect. 2010 Dec;118(12):a536-40. doi: 10.1289/ehp.118-a536. No abstract available.	A closer look at climate change skepticism.	1	2018-08-16	27
article	1167	2010	Schwartz SA.	Explore (NY). 2010 May-Jun;6(3):135-42. doi: 10.1016/j.explore.2010.03.005.	Trends that will affect your future ... the denier movements critique evolution, climate change, and nonlocal consciousness.	1	2018-07-24	NA
article	1168	2010	Shendell DG, Alexander MS, Lorentzson L, McCarty FA.	Int J Biometeorol. 2010 Jul;54(4):441-8. doi: 10.1007/s00484-009-0295-3. Epub 2010 Jan 22.	Knowledge and awareness of heat-related morbidity among adult recreational endurance athletes.	1	2018-07-13	15
article	1169	2010	Shuman EK.	N Engl J Med. 2010 Mar 25;362(12):1061-3. doi: 10.1056/NEJMp0912931. No abstract available.	Global climate change and infectious diseases.	1	2018-06-16	175
article	1170	2010	Slaney D, Derraik JG, Weinstein P.	N Z Med J. 2010 Sep 10;123(1322):5-7. No abstract available.	Driving disease emergence: will land-use changes beat climate change to the punch?	1	2018-07-21	3
article	1171	2010	Slenning BD.	Vet Pathol. 2010 Jan;47(1):28-33. doi: 10.1177/0300985809354465.	Global climate change and implications for disease emergence.	1	2018-07-13	69
article	1172	2010	Slenning BD.	N C Med J. 2010 Sep-Oct;71(5):434-7. No abstract available.	One health and climate change: linking environmental and animal health to human health.	1	2018-07-13	10
article	1173	2010	Smedman A, Lindmark-Månsson H, Drewnowski A, Edman AK.	Food Nutr Res. 2010 Aug 23;54. doi: 10.3402/fnr.v54i0.5170.	Nutrient density of beverages in relation to climate impact.	1	2018-07-13	75
article	1174	2010	Solymosi N, Torma C, Kern A, Maróti-Agóts A, Barcza Z, Könyves L, Berke O, Reiczigel J.	Int J Biometeorol. 2010 Jul;54(4):423-31. doi: 10.1007/s00484-009-0293-5. Epub 2010 Jan 8.	Changing climate in Hungary and trends in the annual number of heat stress days.	1	2018-07-13	15
article	1175	2010	Steinfeld H, Gerber P.	Proc Natl Acad Sci U S A. 2010 Oct 26;107(43):18237-8. doi: 10.1073/pnas.1012541107. Epub 2010 Oct 8. No abstract available.	Livestock production and the global environment: consume less or produce better?	1	2018-07-17	109
article	1176	2010	Stone B, Hess JJ, Frumkin H.	Environ Health Perspect. 2010 Oct;118(10):1425-8.	Urban form and extreme heat events: are sprawling cities more vulnerable to climate change than compact cities?	1	2018-06-16	234
article	1177	2010	Stott R.	J Public Health (Oxf). 2010 Jun;32(2):159-60. doi: 10.1093/pubmed/fdq040. No abstract available.	Population and climate change: moving toward gender equality is the key.	1	2018-07-25	3
article	1178	2010	Strand LB, Tong S, Aird R, McRae D.	BMC Public Health. 2010 Jul 28;10:441. doi: 10.1186/1471-2458-10-441.	Vulnerability of eco-environmental health to climate change: the views of government stakeholders and other specialists in Queensland, Australia.	1	2018-07-16	24
editorial	1179	2010	Sundell J.	Indoor Air. 2010 Jun;20(3):185-6. doi: 10.1111/j.1600-0668.2010.00661.x. No abstract available.	Climate change is the norm! Why focus on just one pop-problem at a time--energy, mould, sustainability or climate change? When is the time for real indoor air and health science?	1	2018-07-24	4
article	1180	2010	Sunyer J.	Environ Health. 2010 Jul 16;9:38. doi: 10.1186/1476-069X-9-38.	Geographical differences on the mortality impact of heat waves in Europe.	1	2018-07-13	11
article	1181	2010	Süss J, Kahl O, Aspöck H, Hartelt K, Vaheri A, Oehme R, Hasle G, Dautel H, Kunz C, Kupreviciene N, Randolph S, Zimmermann HP, Atkinson B, Dobler G, Kutsar K, Heinz FX, Steffen R.	Wien Med Wochenschr. 2010 Feb;160(3-4):94-100. doi: 10.1007/s10354-010-0756-7. Erratum in: Wien Med Wochenschr. 2010 Jun;160(11-12):310. Randolph, Sarah [removed]; Steffen, Robert [removed].	Tick-borne encephalitis in the age of general mobility.	1	2018-07-13	30
article	1182	2010	Sussman E, Major DC, Deming R, Esterman PR, Fadil A, Fisher Esq Fred Fucci A, Gordon R, Harris C, Healy JK, Howe C, Port G, Robb K, Smith JA, Suchman G.	Ann N Y Acad Sci. 2010 May;1196:87-112. doi: 10.1111/j.1749-6632.2009.05319.x. No abstract available.	Chapter 5: law and regulation.	1	2018-07-25	NA
article	1183	2010	Szwed	Nat Haz Earth Syst Sci	Climate change and its effect on agriculture, water resources and human health sectors in Poland	1	2018-06-16	50
article	1184	2010	Tabachnick WJ.	J Exp Biol. 2010 Mar 15;213(6):946-54. doi: 10.1242/jeb.037564. Review.	Challenges in predicting climate and environmental effects on vector-borne disease episystems in a changing world.	1	2018-07-13	235
article	1185	2010	Tagaris E, Liao KJ, DeLucia AJ, Deck L, Amar P, Russell AG.	Int J Environ Res Public Health. 2010 May;7(5):2222-37. doi: 10.3390/ijerph7052222. Epub 2010 May 5.	Sensitivity of air pollution-induced premature mortality to precursor emissions under the influence of climate change.	1	2018-07-13	20
article	1186	2010	Tan J, Zheng Y, Tang X, Guo C, Li L, Song G, Zhen X, Yuan D, Kalkstein AJ, Li F.	Int J Biometeorol. 2010 Jan;54(1):75-84. doi: 10.1007/s00484-009-0256-x.	The urban heat island and its impact on heat waves and human health in Shanghai.	1	2018-07-13	376
article	1187	2010	Tawatsupa B, Lim LL, Kjellstrom T, Seubsman SA, Sleigh A, The Thai Cohort Study Team.	Glob Health Action. 2010 May 13;3. doi: 10.3402/gha.v3i0.5034.	The association between overall health, psychological distress, and occupational heat stress among a large national cohort of 40,913 Thai workers.	1	2018-07-13	61
article	1188	2010	Tirado et al	Food res Int	Climate change and food safety: A review	1	2018-06-16	342
article	1189	2010	Tong S, Ren C, Becker N.	Int J Biometeorol. 2010 Jul;54(4):393-400. doi: 10.1007/s00484-009-0290-8. Epub 2010 Jan 5.	Excess deaths during the 2004 heatwave in Brisbane, Australia.	1	2018-07-13	99
article	1190	2010	Tong S, Wang XY, Barnett AG.	PLoS One. 2010 Aug 13;5(8):e12155. doi: 10.1371/journal.pone.0012155.	Assessment of heat-related health impacts in Brisbane, Australia: comparison of different heatwave definitions.	1	2018-07-13	100
article	1191	2010	Tsai WT.	J Environ Sci Health C Environ Carcinog Ecotoxicol Rev. 2010 Apr;28(2):125-45. doi: 10.1080/10590501.2010.481806.	Environmental and health risks of sulfuryl fluoride, a fumigant replacement for methyl bromide.	1	2018-07-13	22
article	1192	2010	Ugwu AC.	Niger J Physiol Sci. 2010 Dec 29;25(2):91-4.	Global climate change and body functions.	1	2018-07-25	1
article	1193	2010	Utzinger J, Bergquist R, Olveda R, Zhou XN.	Adv Parasitol. 2010;72:1-30. doi: 10.1016/S0065-308X(10)72001-7. Review.	Important helminth infections in Southeast Asia diversity, potential for control and prospects for elimination.	1	2018-07-13	64
article	1194	2010	Van Hee VC, Kaufman JD, Budinger GR, Mutlu GM.	Am J Respir Crit Care Med. 2010 Jun 1;181(11):1174-80. doi: 10.1164/rccm.201002-0183UP. Review. No abstract available.	Update in environmental and occupational medicine 2009.	1	2018-08-16	6
article	1195	2010	Veltman K, Singh B, Hertwich EG.	Environ Sci Technol. 2010 Feb 15;44(4):1496-502. doi: 10.1021/es902116r.	Human and environmental impact assessment of postcombustion CO2 capture focusing on emissions from amine-based scrubbing solvents to air.	1	2018-07-23	155
article	1196	2010	Vercken E, Fontaine MC, Gladieux P, Hood ME, Jonot O, Giraud T.	PLoS Pathog. 2010 Dec 16;6(12):e1001229. doi: 10.1371/journal.ppat.1001229.	Glacial refugia in pathogens: European genetic structure of anther smut pathogens on Silene latifolia and Silene dioica.	1	2018-07-13	50
article	1197	2010	Wang G, Minnis RB, Belant JL, Wax CL.	BMC Infect Dis. 2010 Feb 24;10:38. doi: 10.1186/1471-2334-10-38.	Dry weather induces outbreaks of human West Nile virus infections.	1	2018-07-13	65
article	1198	2010	Watson R.	BMJ. 2010 Sep 14;341:c5018. doi: 10.1136/bmj.c5018. No abstract available.	Health budgets would benefit from ambitious climate change goals.	1	2018-08-05	0
article	1199	2010	Waxman BP.	ANZ J Surg. 2010 Oct;80(10):678-9. No abstract available.	Clinical research, carbon emissions, climate change and Copenhagen – our lifestyle on the line?	1	2018-07-13	0
article	1200	2010	Wayant NM, Maldonado D, Rojas de Arias A, Cousiño B, Goodin DG.	Geospat Health. 2010 May;4(2):179-90.	Correlation between normalized difference vegetation index and malaria in a subtropical rain forest undergoing rapid anthropogenic alteration.	1	2018-07-13	36
article	1201	2010	Weaver HJ, Blashki GA, Capon AG, McMichael AJ.	Aust Health Rev. 2010 Nov;34(4):441-4. doi: 10.1071/AH09829.	Climate change and Australia's healthcare system - risks, research and responses.	1	2018-07-13	17
article	1202	2010	Weaver HJ, Hawdon JM, Hoberg EP.	Trends Parasitol. 2010 Dec;26(12):574-81. doi: 10.1016/j.pt.2010.06.009. Epub 2010 Jun 30. Review.	Soil-transmitted helminthiases: implications of climate change and human behavior.	1	2018-07-13	57
article	1203	2010	Weaver SC, Reisen WK.	Antiviral Res. 2010 Feb;85(2):328-45. doi: 10.1016/j.antiviral.2009.10.008. Epub 2009 Oct 24. Review.	Present and future arboviral threats.	1	2018-07-13	854
article	1204	2010	Weber CJ.	Urol Nurs. 2010 Jan-Feb;30(1):81-4.	Update on global climate change.	1	2018-07-13	4
journalistic	1205	2010	Weinhold B.	Environ Health Perspect. 2010 Mar;118(3):A 117. doi: 10.1289/ehp.118-a117. No abstract available.	Americas' dengue escalation is real--and shifting.	1	2018-08-16	4
journalistic	1206	2010	Weinhold, B	Environ Health Perspect. 2010 Feb;118(2):A64-5. doi: 10.1289/ehp.118-a64. No abstract available.	Climate change and health: a Native American perspective.	1	2018-08-04	NA
article	1207	2010	Weinstein P, Goff J, Skelly C.	Med Hypotheses. 2010 Mar;74(3):403-5. doi: 10.1016/j.mehy.2009.09.055. Epub 2009 Nov 7.	Do post-disaster public health interventions impede malaria eradication?	1	2018-07-13	4
article	1208	2010	Weissenböck H, Hubálek Z, Bakonyi T, Nowotny N.	Vet Microbiol. 2010 Jan 27;140(3-4):271-80. doi: 10.1016/j.vetmic.2009.08.025. Epub 2009 Aug 26. Review.	Zoonotic mosquito-borne flaviviruses: worldwide presence of agents with proven pathogenicity and potential candidates of future emerging diseases.	1	2018-07-13	149
article	1209	2010	Wendelboe AM, Grafe C, Carabin H.	Am J Med Sci. 2010 Sep;340(3):181-6. doi: 10.1097/MAJ.0b013e3181e937ca.	The benefits of transmission dynamics models in understanding emerging infectious diseases.	1	2018-07-16	2
article	1210	2010	Wesche SD, Chan HM.	Ecohealth. 2010 Sep;7(3):361-73. doi: 10.1007/s10393-010-0344-8. Epub 2010 Aug 3.	Adapting to the impacts of climate change on food security among Inuit in the Western Canadian Arctic.	1	2018-07-13	69
article	1211	2010	Willis HH, Gibson JM, Shih RA, Geschwind S, Olmstead S, Hu J, Curtright AE, Cecchine G, Moore M.	Risk Anal. 2010 Dec;30(12):1842-56. doi: 10.1111/j.1539-6924.2010.01463.x. Epub 2010 Aug 17.	Prioritizing environmental health risks in the UAE.	1	2018-07-11	29
article	1212	2010	Wilson N, Lush D, Baker MG.	Euro Surveill. 2010 Jul 29;15(30). pii: 19627. No abstract available.	Meteorological and climate change themes at the 2010 International Conference on Emerging Infectious Diseases.	1	2018-07-11	4
article	1213	2010	Wirawan IM.	Asia Pac J Public Health. 2010 Jan;22(1):25-31. doi: 10.1177/1010539509350912.	Public health responses to climate change health impacts in Indonesia.	1	2018-06-16	15
article	1214	2010	Wolf et al	Global Envtl Change	Social capital, individual responses to heat waves and climate change adaptation: An empirical study of two UK cities	1	2018-06-17	290
article	1215	2010	Yard EE, Gilchrist J, Haileyesus T, Murphy M, Collins C, McIlvain N, Comstock RD.	J Safety Res. 2010 Dec;41(6):471-4. doi: 10.1016/j.jsr.2010.09.001. Epub 2010 Oct 13.	Heat illness among high school athletes--United States, 2005-2009.	1	2018-07-13	54
article	1216	2010	Yi O, Hong YC, Kim H.	Environ Res. 2010 Jan;110(1):89-95. doi: 10.1016/j.envres.2009.09.009.	Seasonal effect of PM(10) concentrations on mortality and morbidity in Seoul, Korea: a temperature-matched case-crossover analysis.	1	2018-07-13	77
article	1217	2010	Yoshimura H, Zhu H, Wu Y, Ma R.	Int J Biometeorol. 2010 Mar;54(2):179-91. doi: 10.1007/s00484-009-0267-7. Epub 2009 Sep 24.	Spectral properties of plant leaves pertaining to urban landscape design of broad-spectrum solar ultraviolet radiation reduction.	1	2018-07-13	20
article	1218	2010	Young S, Caisey V.	Perspect Public Health. 2010 May;130(3):136-42.	Mind shift, mode shift: a lifestyle approach to reducing car ownership and use based on behavioural economics and social marketing.	1	2018-07-13	14
article	1219	2010	Young TK, Mäkinen TM.	Am J Hum Biol. 2010 Jan-Feb;22(1):129-33. doi: 10.1002/ajhb.20968.	The health of Arctic populations: Does cold matter?	1	2018-07-13	31
article	1220	2010	Zanetti AR, Zappa A.	Haemophilia. 2010 Jan;16 Suppl 1:7-12. doi: 10.1111/j.1365-2516.2009.02174.x. Review.	Emerging and re-emerging infections at the turn of the millennium.	1	2018-07-13	8
article	1221	2010	Zia A, Todd AM.	Public Underst Sci. 2010 Nov;19(6):743-61.	Evaluating the effects of ideology on public understanding of climate change science: how to improve communication across ideological divides?	1	2018-06-17	129
article	1222	2010	Agho K, Stevens G, Taylor M, Barr M, Raphael B.	Environ Res. 2010 Nov;110(8):756-63. doi: 10.1016/j.envres.2010.09.007. Review.	Population risk perceptions of global warming in Australia.	2	2018-07-11	39
article	1223	2010	Alderman	The Journal of Nutrition. Bethesda: Jan 2010. Vol. 140, Iss. 1; pg. 148S, 5 pgs	Safety Nets Can Help Address the Risks to Nutrition from Increasing Climate Variability	2	2018-07-25	55
article	1224	2010	Bell EJ.	BMC Med Educ. 2010 Apr 30;10:31. doi: 10.1186/1472-6920-10-31.	Climate change: what competencies and which medical education and training approaches?	2	2018-07-12	30
article	1225	2010	Berry HL, Bowen K, Kjellstrom T.	Int J Public Health. 2010 Apr;55(2):123-32. doi: 10.1007/s00038-009-0112-0. Epub 2009 Dec 22. Review.	Climate change and mental health: a causal pathways framework.	2	2018-07-25	307
article	1226	2010	Blackwell PJ.	Third World Q. 2010;31(8):1321-338.	East Africa's pastoralist emergency: is climate change the straw that breaks the camel's back?	2	2018-07-11	19
article	1227	2010	Bloem MW, Semba RD, Kraemer K.	J Nutr. 2010 Jan;140(1):132S-5S. doi: 10.3945/jn.109.112094. Epub 2009 Nov 18.	Castel Gandolfo workshop: an introduction to the impact of climate change, the economic crisis, and the increase in the food prices on malnutrition.	2	2018-07-12	74
article	1228	2010	Brown	SCN News	Climate change, nutrition and food security in sub-Saharan Africa.	2	2018-07-25	0
article	1229	2010	Burkle FM Jr.	Prehosp Disaster Med. 2010 May-Jun;25(3):191-9.	Future humanitarian crises: challenges for practice, policy, and public health.	2	2018-07-11	26
article	1230	2010	Burns et al	SCN News	Effects of increasing carbon dioxide emissions and climate change on nutritional quality of food crops: a case study on cassava.	2	2018-07-25	2
article	1231	2010	Butler	SCN News	Climate change, crop yields, and the future.	2	2018-06-16	23
article	1232	2010	Chiu et al	SCN News	The implications of climate change on food security in the Asia-Pacific region.	2	2018-06-16	3
article	1233	2010	Connor A, Mortimer F.	J Ren Care. 2010 Sep;36(3):153-60. doi: 10.1111/j.1755-6686.2010.00183.x.	The green nephrology survey of sustainability in renal units in England, Scotland and Wales.	2	2018-07-11	29
article	1234	2010	Cotton RT, Cohen AP.	Laryngoscope. 2010 Jan;120(1):4-8. doi: 10.1002/lary.20663. No abstract available.	Eco-conservation and healthcare ethics: a call to action.	2	2018-07-11	11
article	1235	2010	Crahey et al	SCN News	The threats of climate change on undernutrition-a neglected issue that requires further analysis and urgent actions.	2	2018-07-25	19
article	1236	2010	Dammen	SCN News	Indigenous lands, protected areas, and slowing climate change	2	2018-07-25	0
article	1237	2010	Darnton-Hill, Ian, Bruce Cogill.	The Journal of Nutrition. Bethesda: Jan 2010. Vol. 140, Iss. 1; pg. 162S, 8 pgs	Maternal and Young Child Nutrition Adversely Affected by External Shocks Such As Increasing Global Food Prices	2	2018-07-25	50
article	1238	2010	De Bono et al	Europ J Pub Hlth	Risk communication: climate change as a human-health threat, a survey of public perceptions in Malta	2	2018-06-16	30
article	1239	2010	Ebi et al	SCN News	Climate change impacts on food security and nutrition.	2	2018-07-25	4
article	1240	2010	Evans JW.	Proc Am Philos Soc. 2010 Jun;154(2):183-91. Review. No abstract available.	The immediate challenge of climate change: reducing impacts on the poorest communities in the poorest countries.	2	2018-07-11	2
article	1241	2010	FIAN I/nat	SCN News	Human Rights and Climate Change	2	2018-07-25	0
article	1242	2010	Galal O, Corroon M, Tirado C.	Asia Pac J Public Health. 2010 Jul;22(3 Suppl):254S-261S. doi: 10.1177/1010539510372993.	Urban environment and health: food security.	2	2018-07-11	11
article	1243	2010	Ganten D, Haines A, Souhami R.	Lancet. 2010 Nov 27;376(9755):1802-4. doi: 10.1016/S0140-6736(10)62139-3. No abstract available.	Health co-benefits of policies to tackle climate change.	2	2018-06-16	33
article	1244	2010	Gillespie	SCN News	Climate change, AIDS and nutrition security: responding to long-wave processes.	2	2018-07-25	1
article	1245	2010	Green et al	Climatic Change	An assessment of climate change impacts and adaptation for the Torres Strait Islands, Australia	2	2018-06-17	72
article	1246	2010	Griffiths J.	Perspect Public Health. 2010 Jan;130(1):14. No abstract available.	What's good for the climate is good for health.	2	2018-07-13	1
editorial	1247	2010	Gushulak B, Weekers J, Macpherson D.	Emerg Health Threats J. 2009;2:e10. doi: 10.3134/ehtj.09.010. Epub 2010 Mar 31.	Migrants and emerging public health issues in a globalized world: threats, risks and challenges, an evidence-based framework.	2	2018-07-13	73
article	1248	2010	Habib RR, Zein KE, Ghanawi J.	Ecohealth. 2010 Jun;7(2):156-75. doi: 10.1007/s10393-010-0330-1. Epub 2010 Jul 24. Review.	Climate change and health research in the Eastern Mediterranean Region.	2	2018-07-13	19
article	1249	2010	Hanjra/Qureshi	Food Policy	Global water crisis and future food security in an era of climate change	2	2018-06-16	543
article	1250	2010	Henk-Jan Brinkman, Saskia de Pee, Issa Sanogo, Ludovic Subran, Martin W Bloem.	The Journal of Nutrition. Bethesda: Jan 2010. Vol. 140, Iss. 1; pg. 153S, 8 pgs	High Food Prices and the Global Financial Crisis Have Reduced Access to Nutritious Food and Worsened Nutritional Status and Health	2	2018-07-25	302
editorial	1251	2010	James JJ.	Disaster Med Public Health Prep. 2010 Mar;4(1):13-4. No abstract available.	From the Editor-in-Chief.	2	2018-07-11	NA
article	1252	2010	Janes CR.	Asia Pac J Public Health. 2010 Jul;22(3 Suppl):236S-245S. doi: 10.1177/1010539510373008.	Failed development and vulnerability to climate change in central Asia: implications for food security and health.	2	2018-07-13	19
article	1253	2010	Jeffery S.	Nurs Stand. 2010 Mar 31-Apr 6;24(30):26-7. No abstract available.	Green credentials.	2	2018-08-16	NA
article	1254	2010	Keim ME.	Disaster Med Public Health Prep. 2010 Mar;4(1):81-7.	Sea-level-rise disaster in Micronesia: sentinel event for climate change?	2	2018-06-16	12
article	1255	2010	Kippen R, McCalman J, Wiseman J.	J Public Health (Oxf). 2010 Jun;32(2):161-2. doi: 10.1093/pubmed/fdq041. No abstract available.	Climate change and population policy: towards a just and transformational approach.	2	2018-06-16	210
journalistic	1256	2010	Kmietowic, Zosia	BMJ 2010; 341 doi: https://doi-org.virtual.anu.edu.au/10.1136/bmj.c7008 (Published 06 December 2010) Cite this as: BMJ 2010;341:c7008	Deaths from climate change will triple in next 20 years if inaction continues, warns report	2	2018-08-05	0
article	1257	2010	Künzli N.	Int J Public Health. 2010 Apr;55(2):77-8. doi: 10.1007/s00038-010-0123-x. No abstract available.	Climate changes health.	2	2018-06-16	10
article	1258	2010	Lapegue	SCN News	How is the water sanitation and hygiene sector implicated in the link between undernutrition and climate change?	2	2018-07-25	0
article	1259	2010	Lemelin H, Matthews D, Mattina C, McIntyre N, Johnston M, Koster R, Weenusk First Nation At Peawanuck.	Rural Remote Health. 2010 Apr-Jun;10(2):1333. Epub 2010 Jun 18.	Climate change, wellbeing and resilience in the Weenusk First Nation at Peawanuck: the Moccasin Telegraph goes global.	2	2018-07-14	12
article	1260	2010	Mawle A.	J Public Health Policy. 2010 Jul;31(2):272-7. doi: 10.1057/jphp.2010.12. No abstract available.	Climate change, human health, and unsustainable development.	2	2018-07-16	6
journalistic	1261	2010	Moszynski, Peter	BMJ 2010; 340: c115 (Published 07 Jan 2010)	A million people face starvation as terror threats decimate Somali food lifeline	2	2018-08-06	0
editorial	1262	2010	Nag PK.	Ind Health. 2010;48(2):131-3. No abstract available.	Extreme heat events--a community calamity.	2	2018-08-10	4
article	1263	2010	Nurse J, Basher D, Bone A, Bird W.	Perspect Public Health. 2010 Jan;130(1):27-33.	An ecological approach to promoting population mental health and well-being--a response to the challenge of climate change.	2	2018-06-17	32
article	1264	2010	Orme J, Dooris M.	Health Educ Res. 2010 Jun;25(3):425-37. doi: 10.1093/her/cyq020. Epub 2010 Apr 9.	Integrating health and sustainability: the higher education sector as a timely catalyst.	2	2018-07-19	34
article	1265	2010	Ostry A, Ogborn M, Bassil KL, Takaro TK, Allen DM.	Int J Environ Res Public Health. 2010 Mar;7(3):1018-35. doi: 10.3390/ijerph7031018. Epub 2010 Mar 11.	Climate change and health in british columbia: projected impacts and a proposed agenda for adaptation research and policy.	2	2018-07-24	23
article	1266	2010	Pandve HT.	Indian J Occup Environ Med. 2010 Aug;14(2):42-4. doi: 10.4103/0019-5278.72239.	Climate change and health: Research challenges for health in the developing countries.	2	2018-07-24	0
article	1267	2010	Pasricha SR, Biggs BA.	J Paediatr Child Health. 2010 Sep;46(9):497-503. doi: 10.1111/j.1440-1754.2010.01839.x. Review.	Undernutrition among children in South and South-East Asia.	2	2018-07-25	46
article	1268	2010	Preet R, Nilsson M, Schumann B, Evengård B.	Glob Health Action. 2010 Dec 9;3. doi: 10.3402/gha.v3i0.5720.	The gender perspective in climate change and global health.	2	2018-06-16	27
article	1269	2010	Primozic L.	J Law Med. 2010 May;17(5):772-83.	Greening Australia's public health system: the role of public hospitals in responding to climate change.	2	2018-07-16	3
article	1270	2010	Rao M, Samarth A.	J Public Health (Oxf). 2010 Jun;32(2):163-4. doi: 10.1093/pubmed/fdq042. No abstract available.	Population dynamics and climate change: links and issues for development.	2	2018-07-25	3
article	1271	2010	Rao M.	Natl Med J India. 2010 Jan-Feb;23(1):1-3. No abstract available.	What's good for the climate is good for health: the role of doctors in addressing climate change.	2	2018-07-13	NA
article	1272	2010	Rao M.	Perspect Public Health. 2010 Jan;130(1):15-6. No abstract available.	The impact of climate change on health in India.	2	2018-07-13	1
journalistic	1273	2010	Roehr, Bob	BMJ 2010; 340: c1243 (Published 03 Mar 2010)	Strategies are needed to deal with migration resulting from climate change	2	2018-08-05	0
article	1274	2010	Saniotis A, Irvine R.	Aust J Prim Health. 2010;16(3):217-20. doi: 10.1071/PY10025.	Climate change and the possible health effects on older Australians.	2	2018-07-24	10
article	1275	2010	Sayre L, Rhazi N, Carpenter H, Hughes NL.	Nurs Adm Q. 2010 Oct-Dec;34(4):334-42. doi: 10.1097/NAQ.0b013e3181f60df9. Review.	Climate change and human health: the role of nurses in confronting the issue.	2	2018-06-17	26
article	1276	2010	Schonberg	SCN News	Opportunities for Action: Linking Climate Change Adaptation to Nutrition and Food Security Programs and Policies	2	2018-07-25	0
article	1277	2010	Stephenson J, Newman K, Mayhew S.	J Public Health (Oxf). 2010 Jun;32(2):150-6. doi: 10.1093/pubmed/fdq038.	Population dynamics and climate change: what are the links?	2	2018-07-25	77
article	1278	2010	Sulda H, Coveney J, Bentley M.	Public Health Nutr. 2010 Mar;13(3):304-13. doi: 10.1017/S1368980009990334. Epub 2009 Jun 23.	An investigation of the ways in which public health nutrition policy and practices can address climate change.	2	2018-07-18	19
article	1279	2010	Taye A, Mariam DH, Murray V.	Perspect Public Health. 2010 Sep;130(5):222-6. Review.	Interim report: review of evidence of the health impact of famine in Ethiopia.	2	2018-07-24	12
article	1280	2010	Tong S, Mather P, Fitzgerald G, McRae D, Verrall K, Walker D.	Int J Environ Res Public Health. 2010 Feb;7(2):546-64. doi: 10.3390/ijerph7020546. Epub 2010 Feb 12. Review.	Assessing the vulnerability of eco-environmental health to climate change.	2	2018-07-24	13
editorial	1281	2010	Trostle J.	Med Anthropol. 2010 Jul;29(3):217-25. doi: 10.1080/01459740.2010.490252.	Anthropology is missing: on the World Development Report 2010: Development and Climate Change.	2	2018-07-13	5
article	1282	2010	Wilby/Desai	Weather	Robust adaptation to climate change	2	2018-06-16	507
article	1283	2010	Wilson N, Chapman R, Howden-Chapman P.	N Z Med J. 2011 Nov 4;124(1345):90-5. No abstract available.	End-of-term review of the New Zealand Government's response to climate change: a public health perspective.	2	2018-08-15	5
article	1284	2010	Xun WW, Khan AE, Michael E, Vineis P.	Int J Public Health. 2010 Apr;55(2):85-96. doi: 10.1007/s00038-009-0091-1. Epub 2009 Nov 26. Review.	Climate change epidemiology: methodological challenges.	2	2018-06-16	38
article	1285	2010	Zhang J, Mauzerall DL, Zhu T, Liang S, Ezzati M, Remais JV.	Lancet. 2010 Mar 27;375(9720):1110-9. doi: 10.1016/S0140-6736(10)60062-1. Review.	Environmental health in China: progress towards clean air and safe water.	2	2018-07-13	262
article	1286	2010	Berger	SCN News	Increasing food security for marginal farmers in the face of climate change: programme experience and policy recommendations.	3	2018-07-25	0
article	1287	2010	Berry HL, Butler JR, Burgess CP, King UG, Tsey K, Cadet-James YL, Rigby CW, Raphael B.	N S W Public Health Bull. 2010 May-Jun;21(5-6):139-45. doi: 10.1071/NB10030. Review.	Mind, body, spirit: co-benefits for mental health from climate change adaptation and caring for country in remote Aboriginal Australian communities.	3	2018-07-11	48
article	1288	2010	Butler, CD, Weinstein, P	World Med J	The climate crisis, global health, and the medical response	3	2018-06-16	6
article	1289	2010	Butler CD, Harley D.	Postgrad Med J. 2010 Apr;86(1014):230-4. doi: 10.1136/pgmj.2009.082727. Review.	Primary, secondary and tertiary effects of eco-climatic change: the medical response.	3	2018-06-16	88
editorial	1290	2010	Butler CD.	Med J Aust. 2010 May 3;192(9):485-6. No abstract available.	Lightening our carbon footprint: economics, norms and doctors.	3	2018-07-11	5
editorial	1291	2010	De Vogli R, Gimeno D.	J Epidemiol Community Health. 2010 Feb;64(2):99-100. doi: 10.1136/jech.2009.094789. No abstract available.	The G20 and the three global crises: what prospects for global health?	3	2018-07-11	7
article	1292	2010	Forastiere F.	Int J Public Health. 2010 Apr;55(2):83-4. doi: 10.1007/s00038-009-0096-9. No abstract available.	Climate change and health: a challenge for epidemiology and public health.	3	2018-07-11	21
article	1293	2010	Ford et al	Glob Env Change	Vulnerability of Aboriginal health systems in Canada to climate change	3	2018-07-11	142
article	1294	2010	Hughes R.	Public Health Nutr. 2010 Mar;13(3):303. doi: 10.1017/S1368980010000194. No abstract available.	Climate change and the public health nutrition agenda.	3	2018-07-13	2
article	1295	2010	Kistin EJ, Fogarty J, Pokrasso RS, McCally M, McCornick PG.	Arch Dis Child. 2010 Jul;95(7):545-9. doi: 10.1136/adc.2009.175307. Epub 2010 Apr 19.	Climate change, water resources and child health.	3	2018-07-13	18
article	1296	2010	Lapaige V, Essiembre H.	Adv Med Educ Pract. 2010 Dec 21;1:89-105. doi: 10.2147/AMEP.S14027. Print 2010.	Innoversity in knowledge-for-action and adaptation to climate change: the first steps of an 'evidence-based climatic health' transfrontier training program.	3	2018-07-16	4
article	1297	2010	Last J.	Can J Public Health. 2010 Jan-Feb;101(1):5-8, 19. English, French. No abstract available.	Future challenges to health and public health services in Canada.	3	2018-07-17	8
article	1298	2010	Last J.	J Epidemiol Community Health. 2010 Feb;64(2):105-8. doi: 10.1136/jech.2009.094219.	Connecting the dots: the power of words and the diversity of epidemiological information.	3	2018-07-17	1
editorial	1299	2010	Low WY, Binns C.	Asia Pac J Public Health. 2010 Apr;22(2):157-8. doi: 10.1177/1010539510362910. No abstract available.	2009: A sad end to the first decade of the new century.	3	2018-07-13	0
article	1300	2010	Maibach EW, Nisbet M, Baldwin P, Akerlof K, Diao G.	BMC Public Health. 2010 Jun 1;10:299. doi: 10.1186/1471-2458-10-299.	Reframing climate change as a public health issue: an exploratory study of public reactions.	3	2018-06-16	191
editorial	1301	2010	Mayner L, Arbon P.	Collegian. 2010;17(4):151-2. No abstract available.	Climate change, health and the need to increase resilience and capacity.	3	2018-07-22	6
article	1302	2010	McFarlane GJ.	Perspect Public Health. 2010 Jan;130(1):21-6.	Climate change--the greatest public health threat of our time: seeing the wood, not just the trees.	3	2018-07-13	12
article	1303	2010	McMichael AJ, Dear KB.	Proc Natl Acad Sci U S A. 2010 May 25;107(21):9483-4. doi: 10.1073/pnas.1004894107. Epub 2010 May 18. No abstract available.	Climate change: heat, health, and longer horizons.	3	2018-06-17	31
article	1304	2010	Munslow B, O'Dempsey T.	Third World Q. 2010;31(8):1339-356.	Globalisation and climate change in Asia: the urban health impact.	3	2018-07-18	24
article	1305	2010	Mutunga C, Hardee K.	Afr J Reprod Health. 2010 Dec;14(4 Spec no.):127-39.	Population and reproductive health in National Adaptation Programmes of Action (NAPAs) for climate change in Africa.	3	2018-07-16	11
article	1306	2010	Remans et al	SCN News	Addressing undernutrition and climate change in the millennium villages: enhancing resilience of rural communities.	3	2018-07-25	3
editorial	1307	2010	Roberts I, Stott R; Climate and Health Council executive.	BMJ. 2010 Nov 17;341:c6357. doi: 10.1136/bmj.c6357. No abstract available.	Doctors and climate change.	3	2018-07-21	3
article	1308	2010	Shahid S.	Asia Pac J Public Health. 2010 Jul;22(3):310-9. doi: 10.1177/1010539509335499. Epub 2009 May 14.	Probable impacts of climate change on public health in Bangladesh.	3	2018-06-16	56
article	1309	2010	Sherwood et al	PNAS	An adaptability limit to climate change due to heat stress	3	2018-06-16	377
article	1310	2010	Summerhayes C.	Bull World Health Organ. 2010 Jun;88(6):406-7. doi: 10.2471/BLT.10.040610. No abstract available.	Climate change: a creeping catastrophe.	3	2018-07-17	2
article	1311	2010	Vineis P.	Int J Public Health. 2010 Apr;55(2):81-2. doi: 10.1007/s00038-009-0092-0. No abstract available.	Climate change and the diversity of its health effects.	3	2018-06-16	15
article	1312	2010	Wiley LF.	J Law Med Ethics. 2010 Fall;38(3):629-39. doi: 10.1111/j.1748-720X.2010.00516.x.	Mitigation/adaptation and health: health policymaking in the global response to climate change and implications for other upstream determinants.	3	2018-07-13	16
article	1313	2010	Wilkinson RG, Pickett KE, De Vogli R.	BMJ. 2010 Nov 2;341:c5816. doi: 10.1136/bmj.c5816. No abstract available.	Equality, sustainability, and quality of life.	3	2018-07-21	35
journalistic	1314	2010	Wise, Jacqui	BMJ 2010; 340: c1484 (Published 15 Mar 2010)	Medical leaders call for NHS to reduce its carbon footprint	3	2018-08-05	0
editorial	1315	2010	Yngve A, Margetts B, Tseng M, Hughes R, Cannon G.	Public Health Nutr. 2010 Mar;13(3):301-2. doi: 10.1017/S1368980010000054. No abstract available.	Climate change: time to redefine our profession.	3	2018-07-13	5
editorial	1316	2011	[No authors listed]	Nature. 2011 Sep 14;477(7364):249. doi: 10.1038/477249a. No abstract available.	A paler shade of green.	1	2018-07-13	NA
article	1317	2011	[No authors listed]	Ann N Y Acad Sci. 2011 Dec;1244:2-149. doi: 10.1111/j.1749-6632.2011.06331.x.	Responding to climate change in New York State: the ClimAID integrated assessment for effective climate change adaptation in New York State. Final report.	1	2018-07-21	66
article	1318	2011	Allard R, Plante C, Garnier C, Kosatsky T.	Int J Biometeorol. 2011 May;55(3):353-60. doi: 10.1007/s00484-010-0345-x. Epub 2010 Jul 27.	The reported incidence of campylobacteriosis modelled as a function of earlier temperatures and numbers of cases, Montreal, Canada, 1990-2006.	1	2018-07-23	12
article	1319	2011	Alonso et al	Proc R Soc B	Epidemic malaria and warmer temperatures in recent decades in an East African highland	1	2018-06-17	124
article	1320	2011	Anderson GB, Bell ML.	Environ Health Perspect. 2011 Feb;119(2):210-8. doi: 10.1289/ehp.1002313. Epub 2010 Oct 7.	Heat waves in the United States: mortality risk during heat waves and effect modification by heat wave characteristics in 43 U.S. communities.	1	2018-07-11	424
article	1321	2011	Anderson HR, et al	Environ Health Perspect. 2011	Satellite-based Estimates of Ambient Air Pollution and Global Variations in Childhood Asthma Prevalence	1	2018-08-04	49
article	1322	2011	Åström DO, Forsberg B, Rocklöv J.	Maturitas. 2011 Jun;69(2):99-105. doi: 10.1016/j.maturitas.2011.03.008. Epub 2011 Apr 8. Review.	Heat wave impact on morbidity and mortality in the elderly population: a review of recent studies.	1	2018-07-13	225
article	1323	2011	Baccini M, Kosatsky T, Analitis A, Anderson HR, D'Ovidio M, Menne B, Michelozzi P, Biggeri A; PHEWE Collaborative Group.	J Epidemiol Community Health. 2011 Jan;65(1):64-70. doi: 10.1136/jech.2008.085639. Epub 2009 Oct 26.	Impact of heat on mortality in 15 European cities: attributable deaths under different weather scenarios.	1	2018-07-18	11
article	1324	2011	Bambrick HJ, Capon AG, Barnett GB, Beaty RM, Burton AJ.	Asia Pac J Public Health. 2011 Mar;23(2 Suppl):67S-79. doi: 10.1177/1010539510391774. Epub 2011 Jan 17.	Climate change and health in the urban environment: adaptation opportunities in Australian cities	1	2018-06-17	92
article	1325	2011	Banu S, Hu W, Hurst C, Tong S.	Trop Med Int Health. 2011 May;16(5):598-607. doi: 10.1111/j.1365-3156.2011.02734.x. Epub 2011 Feb 14. Review.	Dengue transmission in the Asia-Pacific region: impact of climate change and socio-environmental factors.	1	2018-07-16	102
article	1326	2011	Bassil KL, Cole DC, Moineddin R, Lou W, Craig AM, Schwartz B, Rea E.	J Epidemiol Community Health. 2011 Sep;65(9):829-31. doi: 10.1136/jech.2009.101485. Epub 2010 Nov 21.	The relationship between temperature and ambulance response calls for heat-related illness in Toronto, Ontario, 2005.	1	2018-07-18	47
article	1327	2011	Beggs PJ, Bennett CM.	Asia Pac J Public Health. 2011 Mar;23(2 Suppl):46S-53. doi: 10.1177/1010539510391771. Epub 2011 Jan 17. Review.	Climate change, aeroallergens, natural particulates, and human health in Australia: state of the science and policy.	1	2018-07-14	16
article	1328	2012	Behrendt H, Ring J.	Chem Immunol Allergy. 2012;96:7-14. doi: 10.1159/000331804. Epub 2012 Mar 13.	Climate change, environment and allergy.	1	2018-07-17	13
article	1329	2011	Bernstein AS, Myers SS.	Curr Opin Pediatr. 2011 Apr;23(2):221-6. doi: 10.1097/MOP.0b013e3283444c89. Review.	Climate change and children's health	1	2018-06-17	27
article	1330	2011	Berry et al	Asia Pac J Pub Hlth	Climate change and farmers' mental health: risks and responses	1	2018-06-17	105
article	1331	2011	Berry HL, Hogan A, Ng SP, Parkinson A.	Int J Environ Res Public Health. 2011 Oct;8(10):4039-54. doi: 10.3390/ijerph8104039. Epub 2011 Oct 21.	Farmer health and adaptive capacity in the face of climate change and variability. Part 1: Health as a contributor to adaptive capacity and as an outcome from pressures coping with climate related adversities.	1	2018-07-19	22
article	1332	2011	Bezirtzoglou C, Dekas K, Charvalos E.	Anaerobe. 2011 Dec;17(6):337-40. doi: 10.1016/j.anaerobe.2011.05.016. Epub 2011 Jun 2.	Climate changes, environment and infection: facts, scenarios and growing awareness from the public health community within Europe.	1	2018-07-15	90
article	1333	2011	Bi P, Williams S, Loughnan M, Lloyd G, Hansen A, Kjellstrom T, Dear K, Saniotis A.	Asia Pac J Public Health. 2011 Mar;23(2 Suppl):27S-36. doi: 10.1177/1010539510391644. Epub 2011 Jan 19. Review.	The effects of extreme heat on human mortality and morbidity in Australia: implications for public health.	1	2018-07-14	124
article	1334	2011	Blanchard IE, Brown LH; North American EMS Emissions Study Group.	Prehosp Emerg Care. 2011 Jan-Mar;15(1):23-9. doi: 10.3109/10903127.2010.519818. Epub 2010 Sep 28.	Carbon footprinting of North American emergency medical services systems.	1	2018-07-11	16
article	1335	2011	Blashki G, Armstrong G, Berry HL, Weaver HJ, Hanna EG, Bi P, Harley D, Spickett JT.	Asia Pac J Public Health. 2011 Mar;23(2 Suppl):133S-43. doi: 10.1177/1010539510395121. Review.	Preparing health services for climate change in Australia	1	2018-06-17	39
article	1336	2011	Bobb JF, Dominici F, Peng RD.	Biometrics. 2011 Dec;67(4):1605-16. doi: 10.1111/j.1541-0420.2011.01583.x. Epub 2011 Mar 29.	A Bayesian model averaging approach for estimating the relative risk of mortality associated with heat waves in 105 U.S. cities.	1	2018-07-16	33
article	1337	2011	Boon H, Brown L, Clark B, Pagliano P, Tsey K, Usher K.	Health Promot J Austr. 2011 Dec;22 Spec No:S68-71.	Schools, climate change and health promotion: a vital alliance.	1	2018-07-25	3
article	1338	2011	Bouma et al	Trends in Parasitology	Global malaria maps and climate change: a focus on East African highlands	1	2018-06-17	16
article	1339	2011	Bowman DM, Balch J, Artaxo P, Bond WJ, Cochrane MA, D'Antonio CM, Defries R, Johnston FH, Keeley JE, Krawchuk MA, Kull CA, Mack M, Moritz MA, Pyne S, Roos CI, Scott AC, Sodhi NS, Swetnam TW, Whittaker R.	J Biogeogr. 2011 Dec;38(12):2223-2236.	The human dimension of fire regimes on Earth.	1	2018-07-25	398
article	1340	2011	Broglia A, Kapel C.	Vet Parasitol. 2011 Nov 24;182(1):2-13. doi: 10.1016/j.vetpar.2011.07.011. Epub 2011 Jul 14. Review.	Changing dietary habits in a changing world: emerging drivers for the transmission of foodborne parasitic zoonoses.	1	2018-07-16	88
article	1341	2011	Brown HL, Proust K, Spickett J, Capon A.	Health Promot J Austr. 2011 Dec;22 Spec No:S48-53.	The potential role of health impact assessment in tackling the complexity of climate change adaptation for health.	1	2018-07-24	14
article	1342	2011	Brubaker M, Berner J, Chavan R, Warren J.	Glob Health Action. 2011;4. doi: 10.3402/gha.v4i0.8445. Epub 2011 Oct 18.	Climate change and health effects in Northwest Alaska	1	2018-07-17	46
article	1343	2011	Brubaker MY, Bell JN, Berner JE, Warren JA.	Int J Circumpolar Health. 2011 Jun;70(3):266-73. Epub 2011 Jun 23.	Climate change health assessment: a novel approach for Alaska Native communities	1	2018-07-17	27
article	1344	2011	Burkart K, Khan MH, Krämer A, Breitner S, Schneider A, Endlicher WR.	Int J Equity Health. 2011 Aug 4;10:32. doi: 10.1186/1475-9276-10-32.	Seasonal variations of all-cause and cause-specific mortality by age, gender, and socioeconomic condition in urban and rural areas of Bangladesh.	1	2018-07-24	37
article	1345	2011	Bush KF, Luber G, Kotha SR, Dhaliwal RS, Kapil V, Pascual M, Brown DG, Frumkin H, Dhiman RC, Hess J, Wilson ML, Balakrishnan K, Eisenberg J, Kaur T, Rood R, Batterman S, Joseph A, Gronlund CJ, Agrawal A, Hu H.	Environ Health Perspect. 2011 Jun;119(6):765-70. doi: 10.1289/ehp.1003000. Epub 2011 Jan 27.	Impacts of climate change on public health in India: future research directions	1	2018-06-17	44
article	1346	2011	Chan EY, Goggins WB, Kim JJ, Griffiths S, Ma TK.	J Urban Health. 2011 Aug;88(4):637-50. doi: 10.1007/s11524-011-9599-9.	Help-seeking behavior during elevated temperature in Chinese population.	1	2018-07-16	15
article	1347	2011	Chowell G, Cazelles B, Broutin H, Munayco CV.	BMC Infect Dis. 2011 Jun 8;11:164. doi: 10.1186/1471-2334-11-164.	The influence of geographic and climate factors on the timing of dengue epidemics in Perú, 1994-2008.	1	2018-07-15	77
article	1348	2011	Chu C, Do Y, Kim Y, Saito Y, Lee SD, Park H, Lee JK.	Osong Public Health Res Perspect. 2011 Jun;2(1):51-8. doi: 10.1016/j.phrp.2011.05.002. Epub 2011 May 7.	Mathematical Modeling of Vibrio vulnificus Infection in Korea and the Influence of Global Warming.	1	2018-07-18	7
article	1349	2011	Ciscar JC, Iglesias A, Feyen L, Szabó L, Van Regemorter D, Amelung B, Nicholls R, Watkiss P, Christensen OB, Dankers R, Garrote L, Goodess CM, Hunt A, Moreno A, Richards J, Soria A.	Proc Natl Acad Sci U S A. 2011 Feb 15;108(7):2678-83. doi: 10.1073/pnas.1011612108. Epub 2011 Jan 31.	Physical and economic consequences of climate change in Europe.	1	2018-07-17	289
article	1350	2011	Conlon KC, Rajkovich NB, White-Newsome JL, Larsen L, O'Neill MS.	Maturitas. 2011 Jul;69(3):197-202. doi: 10.1016/j.maturitas.2011.04.004. Epub 2011 May 17. Review.	Preventing cold-related morbidity and mortality in a changing climate.	1	2018-07-16	82
article	1351	2011	Connor A, Lillywhite R, Cooke MW.	Hemodial Int. 2011 Jan;15(1):39-51. doi: 10.1111/j.1542-4758.2010.00523.x. Epub 2011 Jan 14.	The carbon footprints of home and in-center maintenance hemodialysis in the United Kingdom.	1	2018-07-24	51
article	1352	2011	Cook CB, Wellik KE, Fowke M.	J Diabetes Sci Technol. 2011 Jul 1;5(4):834-42. Review.	Geoenvironmental diabetology.	1	2018-07-25	9
article	1353	2011	Cooney CM.	Environ Health Perspect. 2011 Sep;119(9):a394-7. doi: 10.1289/ehp.119-a394. No abstract available.	Climate change & infectious disease: is the future here?	1	2018-07-13	13
article	1354	2011	Cusack L, de Crespigny C, Athanasos P.	J Adv Nurs. 2011 Apr;67(4):915-22. doi: 10.1111/j.1365-2648.2010.05551.x. Epub 2011 Jan 7.	Heatwaves and their impact on people with alcohol, drug and mental health conditions: a discussion paper on clinical practice considerations.	1	2018-07-25	36
article	1355	2011	D'Amato G, Rottem M, Dahl R, Blaiss M, Ridolo E, Cecchi L, Rosario N, Motala C, Ansotegui I, Annesi-Maesano I; WAO Special Committee on Climate Change and Allergy.	World Allergy Organ J. 2011 Jul;4(7):120-5. doi: 10.1097/WOX.0b013e3182260a57. Epub 2011 Jul 14.	Climate change, migration, and allergic respiratory diseases: an update for the allergist.	1	2018-07-17	29
article	1356	2011	D'Amato G.	Multidiscip Respir Med. 2011 Feb 28;6(1):28-37. doi: 10.1186/2049-6958-6-1-28.	Effects of climatic changes and urban air pollution on the rising trends of respiratory allergy and asthma.	1	2018-07-21	62
article	1357	2011	Daniel M, Benes C, Danielová V, Kríz B.	Epidemiol Mikrobiol Imunol. 2011 Nov;60(4):135-55.	Sixty years of research of tick-borne encephalitis--a basis of the current knowledge of the epidemiological situation in Central Europe.	1	2018-07-23	15
article	1358	2011	Davidson R, Simard M, Kutz SJ, Kapel CM, Hamnes IS, Robertson LJ.	Trends Parasitol. 2011 Jun;27(6):239-45. doi: 10.1016/j.pt.2011.02.001. Epub 2011 Mar 16.	Arctic parasitology: why should we care?	1	2018-07-16	51
article	1359	2011	Davydov AN, Mikhailova GV.	Glob Health Action. 2011;4. doi: 10.3402/gha.v4i0.8436. Epub 2011 Nov 14.	Climate change and consequences in the Arctic: perception of climate change by the Nenets people of Vaigach Island.	1	2018-07-23	9
article	1360	2011	Dean J, van Dooren K, Weinstein P.	Med Hypotheses. 2011 Jun;76(6):877-80. doi: 10.1016/j.mehy.2011.02.040. Epub 2011 Mar 22.	Does biodiversity improve mental health in urban settings?	1	2018-07-26	53
article	1361	2011	Delgado-Petrocelli L, Camardiel A, Aguilar VH, Martinez N, Córdova K, Ramos S.	Geospat Health. 2011 May;5(2):169-76.	Geospatial tools for the identification of a malaria corridor in Estado Sucre, a Venezuelan north-eastern state.	1	2018-07-23	11
article	1362	2011	Delmont TO, Malandain C, Prestat E, Larose C, Monier JM, Simonet P, Vogel TM.	ISME J. 2011 Dec;5(12):1837-43. doi: 10.1038/ismej.2011.61. Epub 2011 May 19.	Metagenomic mining for microbiologists.	1	2018-07-18	72
article	1363	2011	Delpla I, Baures E, Jung AV, Clement M, Thomas O.	Water Sci Technol. 2011;63(2):227-32. doi: 10.2166/wst.2011.038.	Issues of drinking water quality of small scale water services towards climate change.	1	2018-07-18	16
article	1364	2011	Dhingra R, Christensen ER, Liu Y, Zhong B, Wu CF, Yost MG, Remais JV.	Environ Sci Technol. 2011 Mar 15;45(6):2345-52. doi: 10.1021/es103142y. Epub 2011 Feb 24.	Greenhouse gas emission reductions from domestic anaerobic digesters linked with sustainable sanitation in rural China.	1	2018-07-23	34
article	1365	2011	Doi H, Yurlova NI.	Ambio. 2011 May;40(3):332-4. No abstract available.	Consequent effects of parasitism on population dynamics, food webs, and human health under climate change.	1	2018-07-11	4
article	1366	2011	Douglas MJ, Watkins SJ, Gorman DR, Higgins M.	J Public Health (Oxf). 2011 Jun;33(2):160-9. doi: 10.1093/pubmed/fdr032. Review. Erratum in: J Public Health (Oxf). 2011 Sep;33(3):472.	Are cars the new tobacco?	1	2018-07-26	88
article	1367	2011	Ebi K.	Health Aff (Millwood). 2011 May;30(5):924-30. doi: 10.1377/hlthaff.2011.0071.	Climate change and health risks: assessing and responding to them through 'adaptive management'.	1	2018-06-17	50
article	1368	2011	Edwards F, Dixon J, Friel S, Hall G, Larsen K, Lockie S, Wood B, Lawrence M, Hanigan I, Hogan A, Hattersley L.	Asia Pac J Public Health. 2011 Mar;23(2 Suppl):91S-104. doi: 10.1177/1010539510392361. Review.	Climate change adaptation at the intersection of food and health	1	2018-06-17	40
article	1369	2011	Egbendewe-Mondzozo A, Musumba M, McCarl BA, Wu X.	Int J Environ Res Public Health. 2011 Mar;8(3):913-30. doi: 10.3390/ijerph8030913. Epub 2011 Mar 23.	Climate change and vector-borne diseases: an economic impact analysis of malaria in Africa.	1	2018-07-19	36
article	1370	2011	Endler C, Matzarakis A.	Int J Biometeorol. 2011 Mar;55(2):173-86. doi: 10.1007/s00484-010-0323-3. Epub 2010 May 21.	Climate and tourism in the Black Forest during the warm season.	1	2018-07-11	34
article	1371	2011	Epstein PR, Buonocore JJ, Eckerle K, Hendryx M, Stout Iii BM, Heinberg R, Clapp RW, May B, Reinhart NL, Ahern MM, Doshi SK, Glustrom L.	Ann N Y Acad Sci. 2011 Feb;1219:73-98. doi: 10.1111/j.1749-6632.2010.05890.x. Review. Erratum in: Ann N Y Acad Sci. 2011 Apr;1225:201.	Full cost accounting for the life cycle of coal.	1	2018-07-14	342
article	1372	2011	Evengard B, McMichael AJ	Glob Health Action. 2011;4:3-5. doi: 10.3402/gha.v4i0.11210. Epub 2011 Nov 22. No abstract available.	Vulnerable populations in the Arctic.	1	2018-07-23	12
article	1373	2011	Fakheri RJ, Goldfarb DS.	Kidney Int. 2011 Jun;79(11):1178-85. doi: 10.1038/ki.2011.76. Epub 2011 Mar 30. Review.	Ambient temperature as a contributor to kidney stone formation: implications of global warming.	1	2018-07-16	74
article	1374	2011	Farbotko C, Waitt G.	Health Promot J Austr. 2011 Dec;22 Spec No:S13-6.	Residential air-conditioning and climate change: voices of the vulnerable.	1	2018-07-24	38
article	1375	2011	Faunce T.	J Law Med. 2011 Dec;19(2):275-81.	Global artificial photosynthesis project: a scientific and legal introduction.	1	2018-07-16	5
article	1376	2011	Flint CG, Robinson ES, Kellogg J, Ferguson G, Boufajreldin L, Dolan M, Raskin I, Lila MA.	Ecohealth. 2011 Jun;8(2):199-209. doi: 10.1007/s10393-011-0707-9. Epub 2011 Sep 14.	Promoting wellness in Alaskan villages: integrating traditional knowledge and science of wild berries.	1	2018-07-23	18
article	1377	2011	Fox NJ, White PC, McClean CJ, Marion G, Evans A, Hutchings MR.	PLoS One. 2011 Jan 10;6(1):e16126. doi: 10.1371/journal.pone.0016126.	Predicting impacts of climate change on Fasciola hepatica risk.	1	2018-07-14	122
article	1378	2011	Freudenberg N, McDonough J, Tsui E.	J Urban Health. 2011 Aug;88(4):623-36. doi: 10.1007/s11524-011-9598-x.	Can a food justice movement improve nutrition and health? A case study of the emerging food movement in New York City.	1	2018-07-16	28
article	1379	2011	Friel S, Akerman M, Hancock T, Kumaresan J, Marmot M, Melin T, Vlahov D; GRNUHE members.	J Urban Health. 2011 Oct;88(5):860-74. doi: 10.1007/s11524-011-9606-1.	Urban health inequities and the added pressure of climate change: an action-oriented research agenda	1	2018-06-17	44
article	1380	2011	Gabriel KM, Endlicher WR.	Environ Pollut. 2011 Aug-Sep;159(8-9):2044-50. doi: 10.1016/j.envpol.2011.01.016. Epub 2011 Feb 4.	Urban and rural mortality rates during heat waves in Berlin and Brandenburg, Germany.	1	2018-07-13	272
article	1381	2011	Garrett P, Casimiro E.	Environ Sci Pollut Res Int. 2011 Nov;18(9):1585-92. doi: 10.1007/s11356-011-0519-z. Epub 2011 May 19.	Short-term effect of fine particulate matter (PM₂.₅) and ozone on daily mortality in Lisbon, Portugal.	1	2018-07-23	44
article	1382	2011	Gifford	Am Psychologist	The dragons of inaction: psychological barriers that limit climate change mitigation and adaptation	1	2018-06-17	737
article	1383	2011	Goater S, Cook A, Hogan A, Mengersen K, Hieatt A, Weinstein P.	Asia Pac J Public Health. 2011 Mar;23(2 Suppl):80S-90. doi: 10.1177/1010539510397038.	Strategies to strengthen public health inputs to water policy in response to climate change: an Australian perspective.	1	2018-07-15	12
article	1384	2011	Goater S, Derne B, Weinstein P.	Environ Health Perspect. 2011 May;119(5):585-90. doi: 10.1289/ehp.1002575. Epub 2010 Dec 16.	Critical issues in the development of health information systems in supporting environmental health: a case study of ciguatera.	1	2018-07-11	12
article	1385	2011	González	Food Pol	Protein efficiency per unit energy and per unit greenhouse gas emissions: potential contribution of diet choices to climate change mitigation	1	2018-06-17	165
article	1386	2011	Gosselin P, Bélanger D, Lapaige V, Labbé Y.	J Multidiscip Healthc. 2011;4:337-48. doi: 10.2147/JMDH.S14294. Epub 2011 Sep 15.	The burgeoning field of transdisciplinary adaptation research in Quebec (1998-): a climate change-related public health narrative.	1	2018-07-16	10
article	1387	2011	Hall GV, Hanigan IC, Dear KB, Vally H.	Epidemiol Infect. 2011 Jun;139(6):927-36. doi: 10.1017/S0950268810001901. Epub 2010 Aug 9.	The influence of weather on community gastroenteritis in Australia.	1	2018-07-11	17
article	1388	2011	Hambling T, Weinstein P, Slaney D.	Int J Environ Res Public Health. 2011 Jul;8(7):2854-75. doi: 10.3390/ijerph8072854. Epub 2011 Jul 13. Review.	A review of frameworks for developing environmental health indicators for climate change and health	1	2018-06-17	57
article	1389	2011	Hanna EG, Kjellstrom T, Bennett C, Dear K.	Asia Pac J Public Health. 2011 Mar;23(2 Suppl):14S-26. doi: 10.1177/1010539510391457. Epub 2010 Dec 15.	Climate change and rising heat: population health implications for working people in Australia.	1	2018-07-11	96
article	1390	2011	Hansen A, Bi P, Nitschke M, Pisaniello D, Newbury J, Kitson A.	Health Promot J Austr. 2011 Dec;22 Spec No:S17-20.	Older persons and heat-susceptibility: the role of health promotion in a changing climate.	1	2018-07-24	28
article	1391	2011	Hansen A, Bi P, Nitschke M, Pisaniello D, Newbury J, Kitson A.	Int J Environ Res Public Health. 2011 Dec;8(12):4714-28. doi: 10.3390/ijerph8124714. Epub 2011 Dec 19.	Perceptions of heat-susceptibility in older persons: barriers to adaptation.	1	2018-07-19	47
article	1392	2011	Hardisty PE, Sivapalan M, Brooks P.	Int J Environ Res Public Health. 2011 May;8(5):1460-77. doi: 10.3390/ijerph8051460. Epub 2011 May 9.	The environmental and economic sustainability of carbon capture and storage.	1	2018-07-19	24
article	1393	2011	Harlan/Rudd	Curr Op Env Sus	Climate change and health in cities: impacts of heat and air pollution and potential co-benefits from mitigation and adaptation	1	2018-06-17	173
article	1394	2011	Harley D, Bi P, Hall G, Swaminathan A, Tong S, Williams C.	Asia Pac J Public Health. 2011 Mar;23(2 Suppl):54S-66. doi: 10.1177/1010539510391660. Review.	Climate change and infectious diseases in Australia: future prospects, adaptation options, and research priorities.	1	2018-07-14	31
article	1395	2011	Harper SL, Edge VL, Schuster-Wallace CJ, Berke O, McEwen SA.	Ecohealth. 2011 Mar;8(1):93-108. doi: 10.1007/s10393-011-0690-1. Epub 2011 Jul 22.	Weather, water quality and infectious gastrointestinal illness in two Inuit communities in Nunatsiavut, Canada: potential implications for climate change	1	2018-06-17	99
article	1396	2011	Hart CR, Berry HL, Tonna AM.	Aust J Rural Health. 2011 Oct;19(5):231-8. doi: 10.1111/j.1440-1584.2011.01225.x.	Improving the mental health of rural New South Wales communities facing drought and other adversities.	1	2018-07-24	41
article	1397	2011	Healey at al	Arctic	Community perspectives on the impact of climate change on health in Nunavut, Canada	1	2018-06-17	24
article	1398	2011	Hinder SL, Hays GC, Brooks CJ, Davies AP, Edwards M, Walne AW, Gravenor MB.	Environ Health. 2011 Jun 6;10:54. doi: 10.1186/1476-069X-10-54. Review.	Toxic marine microalgae and shellfish poisoning in the British isles: history, review of epidemiology, and future implications.	1	2018-07-13	60
article	1399	2011	Hogan A, Bode A, Berry H.	Int J Environ Res Public Health. 2011 Oct;8(10):4055-68. doi: 10.3390/ijerph8104055. Epub 2011 Oct 21.	Farmer health and adaptive capacity in the face of climate change and variability. Part 2: Contexts, personal attributes and behaviors.	1	2018-07-19	26
article	1400	2011	Howat P, Stoneham M.	Health Promot J Austr. 2011 Dec;22 Spec No:S34-8.	Why sustainable population growth is a key to climate change and public health equity.	1	2018-07-24	0
article	1401	2011	Huang C, Barnett AG, Wang X, Vaneckova P, FitzGerald G, Tong S.	Environ Health Perspect. 2011 Dec;119(12):1681-90. doi: 10.1289/ehp.1103456. Epub 2011 Aug 4. Review.	Projecting future heat-related mortality under climate change scenarios: a systematic review	1	2018-06-17	202
article	1402	2011	Hunt/Watkiss	Climatic Change	Climate change impacts and adaptation in cities: a review of the literature	1	2018-06-17	415
article	1403	2011	Hutton G.	Global Health. 2011 Jun 27;7:18. doi: 10.1186/1744-8603-7-18.	The economics of health and climate change: key evidence for decision making.	1	2018-07-23	20
article	1404	2011	Jenkins EJ, Schurer JM, Gesy KM.	Vet Parasitol. 2011 Nov 24;182(1):54-69. doi: 10.1016/j.vetpar.2011.07.015. Epub 2011 Jul 12. Review.	Old problems on a new playing field: Helminth zoonoses transmitted among dogs, wildlife, and people in a changing northern climate.	1	2018-07-16	91
article	1405	2011	Jensen	Rev Endocr Metab Disord	Why family planning matters	1	2018-07-31	6
article	1406	2011	Johnston F, Hanigan I, Henderson S, Morgan G, Bowman D.	Environ Res. 2011 Aug;111(6):811-6. doi: 10.1016/j.envres.2011.05.007. Epub 2011 May 23.	Extreme air pollution events from bushfires and dust storms and their association with mortality in Sydney, Australia 1994-2007.	1	2018-07-13	133
article	1407	2011	Kagawa S, Nansai K, Kondo Y, Hubacek K, Suh S, Minx J, Kudoh Y, Tasaki T, Nakamura S.	Environ Sci Technol. 2011 Feb 15;45(4):1184-91. doi: 10.1021/es1034552. Epub 2011 Jan 25.	Role of motor vehicle lifetime extension in climate change policy.	1	2018-07-23	34
article	1408	2011	Kan H.	Environ Health Perspect. 2011 Feb;119(2):A60-1. doi: 10.1289/ehp.1003354. No abstract available.	Climate change and human health in China.	1	2018-07-24	31
article	1409	2011	Kang JX.	Biotechnol Adv. 2011 Jul-Aug;29(4):388-90. doi: 10.1016/j.biotechadv.2011.02.003. Epub 2011 Mar 23.	Omega-3: A link between global climate change and human health	1	2018-06-17	31
article	1410	2011	Khan AE, Ireson A, Kovats S, Mojumder SK, Khusru A, Rahman A, Vineis P.	Environ Health Perspect. 2011 Apr 12. [Epub ahead of print]	Climate change and human health in China	1	2018-06-17	30
article	1411	2011	Khan et al	Envtl Health	Drinking water salinity and maternal health in coastal Bangladesh: implications of climate change	1	2018-06-17	143
article	1412	2011	Kim SH, Park HS, Jang JY.	BMC Public Health. 2011 Nov 24;11:890. doi: 10.1186/1471-2458-11-890.	Impact of meteorological variation on hospital visits of patients with tree pollen allergy.	1	2018-07-16	22
article	1413	2011	Kim YM, Kim S, Cheong HK, Kim EH.	Environ Health Toxicol. 2011;26:e2011009. doi: 10.5620/eht.2011.26.e2011009. Epub 2011 Jul 28.	Comparison of temperature indexes for the impact assessment of heat stress on heat-related mortality.	1	2018-07-13	24
article	1414	2011	Kjellstrom T, Crowe J.	Int J Occup Environ Health. 2011 Jul-Sep;17(3):270-81.	Climate change, workplace heat exposure, and occupational health and productivity in Central America	1	2018-06-17	51
article	1415	2011	Knowlton K, Rotkin-Ellman M, Geballe L, Max W, Solomon GM.	Health Aff (Millwood). 2011 Nov;30(11):2167-76. doi: 10.1377/hlthaff.2011.0229.	Six climate change–related events in the United States accounted for about $14 billion in lost lives and health costs	1	2018-06-17	75
article	1416	2011	Koehlmoos TP, Anwar S, Cravioto A.	Infect Dis Clin North Am. 2011 Sep;25(3):623-38, ix. doi: 10.1016/j.idc.2011.05.008.	Global health: chronic diseases and other emergent issues in global health.	1	2018-07-24	17
article	1417	2011	Kolstad EW, Johansson KA.	Environ Health Perspect. 2011 Mar;119(3):299-305. doi: 10.1289/ehp.1002060. Epub 2010 Oct 6.	Uncertainties associated with quantifying climate change impacts on human health: a case study for diarrhea	1	2018-06-17	93
article	1418	2011	Kramer LD, Chin P, Cane RP, Kauffman EB, Mackereth G.	Am J Trop Med Hyg. 2011 Jul;85(1):182-9. doi: 10.4269/ajtmh.2011.11-0078.	Vector competence of New Zealand mosquitoes for selected arboviruses.	1	2018-07-14	24
article	1419	2011	Künzli N.	Int J Epidemiol. 2011 Jun;40(3):729-30. doi: 10.1093/ije/dyr037. Epub 2011 Mar 8. No abstract available.	Commentary: Abating climate change and lung cancer!	1	2018-07-23	5
article	1420	2011	Lakshminarayanan S.	J Family Community Med. 2011 Jan;18(1):26-30. doi: 10.4103/1319-1683.78635.	Role of government in public health: Current scenario in India and future scope.	1	2018-07-16	25
article	1421	2011	Lemons J.	Environ Manage. 2011 Sep;48(3):379-91. doi: 10.1007/s00267-011-9699-z. Epub 2011 Jun 15. Review.	The urgent need for universities to comprehensively address global climate change across disciplines and programs.	1	2018-07-23	15
article	1422	2011	Li Y, Crawford-Brown DJ.	Sci Total Environ. 2011 Apr 15;409(10):1774-85. doi: 10.1016/j.scitotenv.2011.01.051. Epub 2011 Feb 21.	Assessing the co-benefits of greenhouse gas reduction: health benefits of particulate matter related inspection and maintenance programs in Bangkok, Thailand.	1	2018-07-14	27
article	1423	2011	Li Y, Johnson EJ, Zaval L.	Psychol Sci. 2011 Apr;22(4):454-9. doi: 10.1177/0956797611400913. Epub 2011 Mar 3.	Local warming: daily temperature change influences belief in global warming.	1	2018-07-18	184
article	1424	2011	Lind G.	Glob Health Action. 2011;4:2. doi: 10.3402/gha.v4i0.11132. Epub 2011 Nov 22. No abstract available.	Vulnerable populations in the Arctic	1	2018-08-14	0
article	1425	2011	Lowe D, Ebi KL, Forsberg B.	Int J Environ Res Public Health. 2011 Dec;8(12):4623-48. doi: 10.3390/ijerph8124623. Epub 2011 Dec 12. Review.	Heatwave early warning systems and adaptation advice to reduce human health consequences of heatwaves.	1	2018-07-24	157
article	1426	2011	Lynch T.	J Health Serv Res Policy. 2011 Oct;16(4):247-8. doi: 10.1258/jhsrp.2010.010142. Epub 2011 May 4.	Greening health care: how hard can that be?	1	2018-07-16	6
article	1427	2011	Makin J.	Health Promot J Austr. 2011 Dec;22 Spec No:S39-41.	Implications of climate change for skin cancer prevention in Australia.	1	2018-07-24	18
article	1428	2011	Maloney SK, Forbes CF.	Int J Biometeorol. 2011 Mar;55(2):147-60. doi: 10.1007/s00484-010-0320-6. Epub 2010 May 12.	What effect will a few degrees of climate change have on human heat balance? Implications for human activity.	1	2018-07-13	56
article	1429	2011	Martinez GS, Imai C, Masumo K.	Int J Environ Res Public Health. 2011 Dec;8(12):4563-81. doi: 10.3390/ijerph8124563. Epub 2011 Dec 7. Review.	Local heat stroke prevention plans in Japan: characteristics and elements for public health adaptation to climate change	1	2018-06-17	37
article	1430	2011	Mencke N.	Berl Munch Tierarztl Wochenschr. 2011 Nov-Dec;124(11-12):434-42. Review.	The importance of canine leishmaniosis in non-endemic areas, with special emphasis on the situation in Germany.	1	2018-07-15	22
article	1431	2011	Meredith JM, Basu S, Nimmo DD, Larget-Thiery I, Warr EL, Underhill A, McArthur CC, Carter V, Hurd H, Bourgouin C, Eggleston P.	PLoS One. 2011 Jan 25;6(1):e14587. doi: 10.1371/journal.pone.0014587.	Site-specific integration and expression of an anti-malarial gene in transgenic Anopheles gambiae significantly reduces Plasmodium infections.	1	2018-07-17	71
article	1432	2011	Mitchell E, Frisbie S, Sarkar B.	Metallomics. 2011 Sep;3(9):874-908. doi: 10.1039/c1mt00052g. Epub 2011 Jul 18. Review.	Exposure to multiple metals from groundwater—a global crisis: Geology, climate change, health effects, testing, and mitigation	1	2018-06-17	24
article	1433	2011	Myers J, Young T, Galloway M, Manyike P, Tucker T.	S Afr Med J. 2011 Nov 1;101(11):820-2.	Responding to climate change in southern Africa - the role of research.	1	2018-07-14	10
article	1434	2011	Myung HN, Jang JY.	Environ Health. 2011 Sep 27;10:82. doi: 10.1186/1476-069X-10-82.	Causes of death and demographic characteristics of victims of meteorological disasters in Korea from 1990 to 2008.	1	2018-07-13	19
article	1435	2011	Natalia K.	Glob Health Action. 2011;4:7913. doi: 10.3402/gha.v4i0.7913. Epub 2011 Sep 22. Review.	Climate change effects on human health in a gender perspective: some trends in Arctic research.	1	2018-07-23	22
article	1436	2011	Nichols A, Richardson J.	Perspect Public Health. 2011 Mar;131(2):82-4.	Climate change, health and sustainability: a brief survey of primary care trusts in the south west of England	1	2018-06-17	13
article	1437	2011	Nisbet MC, Maibach E, Leiserowitz A.	Am J Public Health. 2011 Sep;101(9):1620-6. doi: 10.2105/AJPH.2011.300230. Epub 2011 Jul 21.	Framing peak petroleum as a public health problem: audience research and participatory engagement in the United States.	1	2018-07-16	27
article	1438	2011	Nnane DE, Ebdon JE, Taylor HD.	Water Res. 2011 Mar;45(6):2235-46. doi: 10.1016/j.watres.2011.01.018. Epub 2011 Feb 1.	Integrated analysis of water quality parameters for cost-effective faecal pollution management in river catchments.	1	2018-07-18	62
article	1439	2011	Okvat HA, Zautra AJ.	Am J Community Psychol. 2011 Jun;47(3-4):374-87. doi: 10.1007/s10464-010-9404-z.	Community gardening: a parsimonious path to individual, community, and environmental resilience.	1	2018-07-16	222
article	1440	2011	Onozuka D, Hashizume M.	Epidemiol Infect. 2011 Nov;139(11):1692-700. doi: 10.1017/S0950268810002967. Epub 2011 Jan 7.	Effect of weather variability on the incidence of mumps in children: a time-series analysis.	1	2018-07-14	15
article	1441	2011	Onozuka D, Hashizume M.	Sci Total Environ. 2011 Dec 1;410-411:119-25. doi: 10.1016/j.scitotenv.2011.09.055. Epub 2011 Oct 20.	The influence of temperature and humidity on the incidence of hand, foot, and mouth disease in Japan.	1	2018-07-14	176
article	1442	2011	Onozuka D, Hashizume M.	Epidemiol Infect. 2011 Sep;139(9):1369-78. doi: 10.1017/S0950268810002451. Epub 2010 Nov 3.	Weather variability and paediatric infectious gastroenteritis.	1	2018-07-13	19
article	1443	2011	Ostro B, Rauch S, Green S.	Environ Res. 2011 Nov;111(8):1258-64. doi: 10.1016/j.envres.2011.08.013. Epub 2011 Oct 4.	Quantifying the health impacts of future changes in temperature in California.	1	2018-07-13	16
article	1444	2011	Ototo EN, Githeko AK, Wanjala CL, Scott TW.	Parasit Vectors. 2011 Jul 22;4:144. doi: 10.1186/1756-3305-4-144.	Surveillance of vector populations and malaria transmission during the 2009/10 El Niño event in the western Kenya highlands: opportunities for early detection of malaria hyper-transmission.	1	2018-07-18	24
article	1445	2011	Palatnik-de-Sousa CB, Day MJ.	Parasit Vectors. 2011 Oct 10;4:197. doi: 10.1186/1756-3305-4-197. Review.	One Health: the global challenge of epidemic and endemic leishmaniasis.	1	2018-07-18	114
article	1446	2011	Park AK, Hong YC, Kim H.	J Epidemiol Community Health. 2011 Apr;65(4):368-75. doi: 10.1136/jech.2009.089896. Epub 2010 Aug 9.	Effect of changes in season and temperature on mortality associated with air pollution in Seoul, Korea.	1	2018-07-13	45
article	1447	2011	Parkinson AJ.	Int J Circumpolar Health. 2011;70(5):447-9. No abstract available.	The international polar year: continuing the arctic human health legacy.	1	2018-07-23	1
article	1448	2011	Patrick R, Capetola T.	Health Promot J Austr. 2011 Dec;22 Spec No:S61-7.	It's here! Are we ready? Five case studies of health promotion practices that address climate change from within Victorian health care settings.	1	2018-07-25	8
article	1449	2011	Patrick R, Smith JA.	Health Promot J Austr. 2011 Dec;22 Spec No:S28-33.	Core health promotion competencies in Australia: are they compatible with climate change action?	1	2018-07-24	7
article	1450	2011	Pencheon DC.	Trials. 2011 Mar 16;12:80. doi: 10.1186/1745-6215-12-80.	Managing the environmental impact of research.	1	2018-07-16	1
article	1451	2011	Peng RD, Bobb JF, Tebaldi C, McDaniel L, Bell ML, Dominici F.	Environ Health Perspect. 2011 May;119(5):701-6. doi: 10.1289/ehp.1002430. Epub 2010 Dec 30.	Toward a quantitative estimate of future heat wave mortality under global climate change	1	2018-07-13	186
article	1452	2011	Pillemer K, Wells NM, Wagenet LP, Meador RH, Parise JT.	J Aging Health. 2011 Apr;23(3):433-53. doi: 10.1177/0898264310381278. Epub 2010 Sep 21.	Environmental sustainability in an aging society: a research agenda.	1	2018-07-25	31
article	1453	2011	Polain JD, Berry HL, Hoskin JO.	Aust J Rural Health. 2011 Oct;19(5):239-43. doi: 10.1111/j.1440-1584.2011.01219.x.	Rapid change, climate adversity and the next 'big dry': Older farmers' mental health	1	2018-06-17	54
article	1454	2011	Potera C.	Environ Health Perspect. 2011 Sep;119(9):a382. doi: 10.1289/ehp.119-a382. No abstract available.	Climate change impacts indoor environment	1	2018-08-14	5
article	1455	2011	Prasad V, Thistlethwaite W, Dale W.	South Med J. 2011 Jun;104(6):401-4. doi: 10.1097/SMJ.0b013e31821a841d.	Effect of clinical vignettes on senior medical students' opinions of climate change.	1	2018-07-17	3
article	1456	2011	Ramakrishnan SK.	Indian J Occup Environ Med. 2011 May;15(2):64-7. doi: 10.4103/0019-5278.90376.	Adaptation cost of diarrhea and malaria in 2030 for India.	1	2018-07-24	4
article	1457	2011	Ramasamy R, Surendran SN.	BMC Infect Dis. 2011 Jan 18;11:18. doi: 10.1186/1471-2334-11-18.	Possible impact of rising sea levels on vector-borne infectious diseases.	1	2018-07-15	39
article	1458	2011	Reich BJ, Fuentes M, Dunson DB.	J Am Stat Assoc. 2011 Mar;106(493):6-20. Epub 2012 Jan 1.	Bayesian Spatial Quantile Regression.	1	2018-07-18	110
article	1459	2011	Remais JV, Zhang J.	Environ Health Perspect. 2011 Jul;119(7):893-5. doi: 10.1289/ehp.1003024. Epub 2011 Mar 10.	Environmental lessons from China: finding promising policies in unlikely places.	1	2018-07-24	11
article	1460	2011	Ren C, O'Neill MS, Park SK, Sparrow D, Vokonas P, Schwartz J.	Am J Epidemiol. 2011 May 1;173(9):1013-21. doi: 10.1093/aje/kwq477. Epub 2011 Mar 8.	Ambient temperature, air pollution, and heart rate variability in an aging population.	1	2018-07-16	110
article	1461	2011	Revich BA, Podolnaya MA.	Glob Health Action. 2011;4. doi: 10.3402/gha.v4i0.8482. Epub 2011 Nov 21.	Thawing of permafrost may disturb historic cattle burial grounds in East Siberia	1	2018-08-14	21
article	1462	2011	Reynolds CC, Grieshop AP, Kandlikar M.	Environ Sci Technol. 2011 Mar 15;45(6):2406-12. doi: 10.1021/es102430p. Epub 2011 Feb 15.	Climate and health relevant emissions from in-use Indian three-wheelers fueled by natural gas and gasoline.	1	2018-07-23	22
article	1463	2011	Rohr et al	Trends Ecol	Frontiers in climate change–disease research	1	2018-06-17	167
article	1464	2011	Rosset PM, Sosa BM, Jaime AM, Lozano DR.	J Peasant Stud. 2011;38(1):161-91. doi: 10.1080/03066150.2010.538584.	The Campesino-to-Campesino agroecology movement of ANAP in Cuba: social process methodology in the construction of sustainable peasant agriculture and food sovereignty.	1	2018-07-25	304
article	1465	2011	Roy N, Thakkar P, Shah H.	Disaster Med Public Health Prep. 2011 Jun;5(2):112-6. doi: 10.1001/dmp.2011.35. Review.	Developing-world disaster research: present evidence and future priorities.	1	2018-07-23	28
article	1466	2011	Saad-Hussein A, El-Mofty HM, Hassanien MA.	East Mediterr Health J. 2011 Jun;17(6):468-73.	Climate change and predicted trend of fungal keratitis in Egypt	1	2018-08-14	14
article	1467	2011	Satterthwaite D.	Philos Trans A Math Phys Eng Sci. 2011 May 13;369(1942):1762-83. doi: 10.1098/rsta.2010.0350.	How urban societies can adapt to resource shortage and climate change.	1	2018-07-18	71
article	1468	2011	Serra-Majem L, Bach-Faig A, Miranda G, Clapes-Badrinas C.	Public Health Nutr. 2011 Dec;14(12A):2271-3.	Foreword: Mediterranean diet and climatic change.	1	2018-07-18	12
article	1469	2011	Sheffield PE, Knowlton K, Carr JL, Kinney PL.	Am J Prev Med. 2011 Sep;41(3):251-7; quiz A3. doi: 10.1016/j.amepre.2011.04.017.	Modeling of regional climate change effects on ground-level ozone and childhood asthma.	1	2018-07-15	76
article	1470	2011	Sheffield PE, Weinberger KR, Kinney PL.	Mt Sinai J Med. 2011 Jan-Feb;78(1):78-84. doi: 10.1002/msj.20232. Review.	Climate change, aeroallergens, and pediatric allergic disease.	1	2018-07-21	44
article	1471	2011	Shendell DG, Ana GR.	J Environ Health. 2011 Jul-Aug;74(1):26-35.	Promoting environmental public health in rapidly urbanizing areas of less-developed countries in Africa: a collaborative interdisciplinary training in Ibadan, Nigeria.	1	2018-07-25	10
article	1472	2011	Shonkoff et al	Climatic Change	The climate gap: environmental health and equity implications of climate change and mitigation policies in California—a review of the literature	1	2018-06-17	50
article	1473	2011	Shuman EK.	Int J Occup Environ Med. 2011 Jan;2(1):11-9. Review.	Global climate change and infectious diseases.	1	2018-07-18	32
article	1474	2011	Singh BB, Sharma R, Gill JP, Aulakh RS, Banga HS.	Rev Sci Tech. 2011 Dec;30(3):779-88. Review.	Climate change, zoonoses and India.	1	2018-07-14	29
article	1475	2011	Sisterhen L.	J Ark Med Soc. 2011 Mar;107(10):194. No abstract available.	Global climate change and our health.	1	2018-07-25	0
article	1476	2011	Spickett JT, Brown HL, Rumchev K.	Asia Pac J Public Health. 2011 Mar;23(2 Suppl):37S-45. doi: 10.1177/1010539511398114. Review.	Climate change and air quality: the potential impact on health	1	2018-06-17	39
article	1477	2011	Stanek LW, Brown JS, Stanek J, Gift J, Costa DL.	Toxicol Sci. 2011 Mar;120 Suppl 1:S8-27. doi: 10.1093/toxsci/kfq367. Epub 2010 Dec 8. Review.	Air pollution toxicology--a brief review of the role of the science in shaping the current understanding of air pollution health risks.	1	2018-07-13	71
article	1478	2011	Stern	Am Psychologist	Contributions of psychology to limiting climate change	1	2018-06-17	221
article	1479	2011	Strazdins et al	Int PH J	Climate change and children’s health: Likely futures, new inequities?	1	2018-06-17	8
article	1480	2011	Sweet M.	Health Promot J Austr. 2011 Dec;22 Spec No:S4-5. No abstract available.	Action on climate change requires strong leadership from the health sector.	1	2018-07-24	4
article	1481	2011	Taylor J, Lai KM, Davies M, Clifton D, Ridley I, Biddulph P.	Environ Int. 2011 Jul;37(5):1019-29. doi: 10.1016/j.envint.2011.03.015. Epub 2011 Apr 9. Review.	Flood management: prediction of microbial contamination in large-scale floods in urban environments.	1	2018-07-13	51
article	1482	2011	Thai KT, Anders KL.	Exp Biol Med (Maywood). 2011 Aug;236(8):944-54. doi: 10.1258/ebm.2011.010402. Epub 2011 Jul 7. Review.	The role of climate variability and change in the transmission dynamics and geographic distribution of dengue.	1	2018-07-23	70
article	1483	2011	Tipayamongkholgul M, Lisakulruk S.	Geospat Health. 2011 May;5(2):191-8.	Socio-geographical factors in vulnerability to dengue in Thai villages: a spatial regression analysis.	1	2018-07-23	36
article	1484	2011	Tomerini DM, Dale PE, Sipe N.	J Am Mosq Control Assoc. 2011 Mar;27(1):39-44.	Does mosquito control have an effect on mosquito-borne disease? The case of Ross River virus disease and mosquito management in Queensland, Australia.	1	2018-07-18	23
article	1485	2011	Tomlinson CJ, Chapman L, Thornes JE, Baker CJ.	Int J Health Geogr. 2011 Jun 17;10:42. doi: 10.1186/1476-072X-10-42.	Including the urban heat island in spatial heat health risk assessment strategies: a case study for Birmingham, UK.	1	2018-07-23	141
article	1486	2011	Toutant S, Gosselin P, Bélanger D, Bustinza R, Rivest S.	Int J Health Geogr. 2011 May 25;10:39. doi: 10.1186/1476-072X-10-39.	An open source web application for the surveillance and prevention of the impacts on public health of extreme meteorological events: the SUPREME system.	1	2018-07-25	26
article	1487	2011	Trærup SL, Ortiz RA, Markandya A.	Int J Environ Res Public Health. 2011 Dec;8(12):4386-405. doi: 10.3390/ijerph8124386. Epub 2011 Nov 28.	The costs of climate change: a study of cholera in Tanzania.	1	2018-07-24	27
article	1488	2011	Tsai WT.	J Hazard Mater. 2011 Jun 15;190(1-3):1-7. doi: 10.1016/j.jhazmat.2010.10.107. Epub 2010 Nov 3. Review.	Environmental and health risks of chlorine trifluoride (ClF3), an alternative to potent greenhouse gases in the semiconductor industry.	1	2018-07-13	8
article	1489	2011	Vega JM, Moneo I, Ortiz JC, Palla PS, Sanchís ME, Vega J, Gonzalez-Muñoz M, Battisti A, Roques A.	Contact Dermatitis. 2011 Apr;64(4):220-8. doi: 10.1111/j.1600-0536.2011.01884.x.	Prevalence of cutaneous reactions to the pine processionary moth (Thaumetopoea pityocampa) in an adult population.	1	2018-07-13	29
journalistic	1490	2011	Vidal, John	BMJ 2011;343:d7963	Brokering a deal to replace Kyoto will take years, EU ministers say	1	2018-08-05	0
article	1491	2011	Vineis P, Chan Q, Khan A.	J Epidemiol Glob Health. 2011 Dec;1(1):5-10. doi: 10.1016/j.jegh.2011.09.001. Epub 2011 Nov 17. Review.	Climate change impacts on water salinity and health	1	2018-06-17	34
article	1492	2011	Voorhees AS, Fann N, Fulcher C, Dolwick P, Hubbell B, Bierwagen B, Morefield P.	Environ Sci Technol. 2011 Feb 15;45(4):1450-7. doi: 10.1021/es102820y. Epub 2011 Jan 19.	Climate change-related temperature impacts on warm season heat mortality: a proof-of-concept methodology using BenMAP.	1	2018-07-13	50
article	1493	2011	Walker R, Hassall J, Chaplin S, Congues J, Bajayo R, Mason W.	Health Promot J Austr. 2011 Dec;22 Spec No:S6-12. Review.	Health promotion interventions to address climate change using a primary health care approach: a literature review.	1	2018-07-24	14
article	1494	2011	Walpole SC, Rasanathan K.	Med Confl Surviv. 2011 May;27(2):77-83. No abstract available.	Keeping a place for health; the role of health professionals.	1	2018-07-16	2
article	1495	2011	Walter CT, Barr JN.	J Gen Virol. 2011 Nov;92(Pt 11):2467-84. doi: 10.1099/vir.0.035105-0. Epub 2011 Aug 24. Review.	Recent advances in the molecular and cellular biology of bunyaviruses.	1	2018-07-16	142
journalistic	1496	2011	Watts, Geoff	BMJ 2011; 342 doi: https://doi-org.virtual.anu.edu.au/10.1136/bmj.d1339	Leaders of US medicine speak out on health effects of climate change	1	2018-08-05	2
article	1497	2011	Wesche S, Schuster RC, Tobin P, Dickson C, Matthiessen D, Graupe S, Williams M, Chan HM.	Int J Circumpolar Health. 2011 Sep;70(4):396-406. Epub 2011 Sep 1.	Community-based health research led by the Vuntut Gwitchin First Nation.	1	2018-07-23	13
article	1498	2011	White-Newsome JL, Sánchez BN, Parker EA, Dvonch JT, Zhang Z, O'Neill MS.	Maturitas. 2011 Sep;70(1):85-91. doi: 10.1016/j.maturitas.2011.06.015. Epub 2011 Jul 23.	Assessing heat-adaptive behaviors among older, urban-dwelling adults.	1	2018-07-16	29
article	1499	2011	Wichmann J, Andersen Z, Ketzel M, Ellermann T, Loft S.	PLoS One. 2011;6(7):e22904. doi: 10.1371/journal.pone.0022904. Epub 2011 Jul 29.	Apparent temperature and cause-specific emergency hospital admissions in Greater Copenhagen, Denmark.	1	2018-07-14	48
article	1500	2011	Wichmann J, Andersen ZJ, Ketzel M, Ellermann T, Loft S.	Int J Environ Res Public Health. 2011 Sep;8(9):3712-27. doi: 10.3390/ijerph8093712. Epub 2011 Sep 16.	Apparent temperature and cause-specific mortality in Copenhagen, Denmark: a case-crossover analysis.	1	2018-07-24	32
article	1501	2011	Wilkinson K, Grant WP, Green LE, Hunter S, Jeger MJ, Lowe P, Medley GF, Mills P, Phillipson J, Poppy GM, Waage J.	Philos Trans R Soc Lond B Biol Sci. 2011 Jul 12;366(1573):1933-42. doi: 10.1098/rstb.2010.0415.	Infectious diseases of animals and plants: an interdisciplinary approach.	1	2018-07-18	50
article	1502	2011	Williams S, Nitschke M, Tucker G, Bi P.	Health Promot J Austr. 2011 Dec;22 Spec No:S21-7.	Extreme heat arrangements in South Australia: an assessment of trigger temperatures.	1	2018-07-24	16
article	1503	2011	Wilson N, Slaney D, Baker MG, Hales S, Britton E.	Rev Environ Health. 2011;26(2):93-9. Review.	Climate change and infectious diseases in New Zealand: a brief review and tentative research agenda.	1	2018-07-14	14
article	1504	2011	Wolbring G.	Can J Public Health. 2011 Jul-Aug;102(4):317-9.	People with disabilities and social determinants of health discourses.	1	2018-07-17	11
article	1505	2011	Yacoub S, Kotit S, Yacoub MH.	Philos Trans A Math Phys Eng Sci. 2011 May 13;369(1942):1719-29. doi: 10.1098/rsta.2011.0013. Review.	Disease appearance and evolution against a background of climate change and reduced resources.	1	2018-07-21	15
article	1506	2011	Yu W, Mengersen K, Hu W, Guo Y, Pan X, Tong S.	Environ Pollut. 2011 Jul;159(7):1789-93. doi: 10.1016/j.envpol.2011.03.039. Epub 2011 Apr 21.	Assessing the relationship between global warming and mortality: lag effects of temperature fluctuations by age and mortality categories.	1	2018-07-13	38
article	1507	2011	Zhao Y, McElroy MB, Xing J, Duan L, Nielsen CP, Lei Y, Hao J.	Sci Total Environ. 2011 Nov 15;409(24):5177-87. doi: 10.1016/j.scitotenv.2011.08.026. Epub 2011 Sep 22.	Multiple effects and uncertainties of emission control policies in China: Implications for public health, soil acidification, and global temperature.	1	2018-07-14	21
article	1508	2011	Ziska L, Knowlton K, Rogers C, Dalan D, Tierney N, Elder MA, Filley W, Shropshire J, Ford LB, Hedberg C, Fleetwood P, Hovanky KT, Kavanaugh T, Fulford G, Vrtis RF, Patz JA, Portnoy J, Coates F, Bielory L, Frenz D.	Proc Natl Acad Sci U S A. 2011 Mar 8;108(10):4248-51. doi: 10.1073/pnas.1014107108. Epub 2011 Feb 22.	Recent warming by latitude associated with increased length of ragweed pollen season in central North America.	1	2018-07-18	234
editorial	1509	2011	[No authors listed]	Health Hum Rights. 2011 Jul 14;13(1):E4-6. No abstract available.	Intersection 1: rights and responsibilities amid climate change and environmental degradation.	2	2018-07-23	NA
editorial	1510	2011	[No authors listed]	Lancet. 2011 Jun 11;377(9782):1978. doi: 10.1016/S0140-6736(11)60845-3. No abstract available.	Global CO2 emissions: time to mitigate and adapt.	2	2018-07-21	0
editorial	1511	2011	[No authors listed]	Lancet. 2011 Nov 26;378(9806):1825. doi: 10.1016/S0140-6736(11)61793-5. No abstract available.	Climate and health in a post-Kyoto world.	2	2018-07-13	NA
article	1512	2011	Beaglehole R, Bonita R, Magnusson R.	Public Health. 2011 Dec;125(12):821-31. doi: 10.1016/j.puhe.2011.09.029. Epub 2011 Oct 22. Review.	Global cancer prevention: an important pathway to global health and development.	2	2018-07-18	61
article	1513	2011	Berry HL, Hogan A, Owen J, Rickwood D, Fragar L.	Asia Pac J Public Health. 2011 Mar;23(2 Suppl):119S-32. doi: 10.1177/1010539510392556. Review.	Climate change and farmers' mental health: risks and responses.	2	2018-07-14	106
article	1514	2011	Büntgen U, Tegel W, Nicolussi K, McCormick M, Frank D, Trouet V, Kaplan JO, Herzig F, Heussner KU, Wanner H, Luterbacher J, Esper J.	Science. 2011 Feb 4;331(6017):578-82. doi: 10.1126/science.1197175. Epub 2011 Jan 13.	2500 years of European climate variability and human susceptibility.	2	2018-07-14	706
article	1515	2011	Butler CD.	Lancet. 2011 Mar 12;377(9769):885-6. doi: 10.1016/S0140-6736(10)62140-X. Epub 2011 Jan 25. No abstract available.	A stormy future for population health in southeast Asia?	2	2018-07-21	4
article	1516	2011	Cascio A, Bosilkovski M, Rodriguez-Morales AJ, Pappas G.	Clin Microbiol Infect. 2011 Mar;17(3):336-42. doi: 10.1111/j.1469-0691.2010.03451.x.	The socio-ecology of zoonotic infections.	2	2018-07-23	91
article	1517	2011	Castleden WM, Shearman D, Crisp G, Finch P.	Med J Aust. 2011 Sep 19;195(6):333-5.	The mining and burning of coal: effects on health and the environment.	2	2018-07-25	41
article	1518	2011	De Luca D'Alessandro E, Giraldi G.	Clin Ter. 2011;162(3):e93-8.	A world wide public health problem: the principal re-emerging infectious diseases.	2	2018-07-22	13
article	1519	2011	de Sherbinin A, Castro M, Gemenne F, Cernea MM, Adamo S, Fearnside PM, Krieger G, Lahmani S, Oliver-Smith A, Pankhurst A, Scudder T, Singer B, Tan Y, Wannier G, Boncour P, Ehrhart C, Hugo G, Pandey B, Shi G.	Science. 2011 Oct 28;334(6055):456-7. doi: 10.1126/science.1208821. No abstract available.	Preparing for resettlement associated with climate change.	2	2018-07-14	141
article	1520	2011	Di Giacomo P, Håkansson P.	Stud Health Technol Inform. 2011;169:970-4.	A Method to Measure the Reduction of CO2 Emissions in E-Health Applications.	2	2018-07-17	2
article	1521	2011	Ebi KL.	Int J Environ Res Public Health. 2011 Dec;8(12):4582-95. doi: 10.3390/ijerph8124582. Epub 2011 Dec 8.	Resilience to the health risks of extreme weather events in a changing climate in the United States.	2	2018-07-24	36
article	1522	2011	Egger G.	Adv Prev Med. 2011;2011:149158. doi: 10.4061/2011/149158. Epub 2010 Oct 26.	Obesity, chronic disease, and economic growth: a case for "big picture" prevention.	2	2018-07-11	21
article	1523	2011	Ford JD, Beaumier M.	Geogr J. 2011;177(1):44-61.	Feeding the family during times of stress: experience and determinants of food insecurity in an Inuit community.	2	2018-07-23	82
article	1524	2011	Ford JD, Smith TR, Berrang-Ford L.	Am J Public Health. 2011 May;101(5):814-21. doi: 10.2105/AJPH.2010.300105.	Canadian Federal support for climate change and health research compared with the risks posed	2	2018-06-17	25
article	1525	2011	Freedman DA, Bess KD.	Am J Community Psychol. 2011 Jun;47(3-4):397-409. doi: 10.1007/s10464-010-9392-z.	Food systems change and the environment: local and global connections.	2	2018-07-16	29
article	1526	2011	Friel S, Bowen K, Campbell-Lendrum D, Frumkin H, McMichael AJ, Rasanathan K.	Annu Rev Public Health. 2011;32:133-47. doi: 10.1146/annurev-publhealth-071910-140612. Review.	Climate change, noncommunicable diseases, and development: the relationships and common policy opportunities.	2	2018-07-14	77
article	1527	2011	Friel S, Chiang TL, Youngtae Cho, Yan Guo, Hashimoto H, Jayasinghe S, Loring B, Matheson D, Huong Thanh Nguyen, Mala Rao.	Asia Pac J Public Health. 2011 Apr;23(2):246-63. doi: 10.1177/1010539511402053. Review.	Review article: freedom to lead a life we have reason to value? A spotlight on health inequity in the Asia Pacific region.	2	2018-07-22	23
article	1528	2011	Hanna EG, Bell E, King D, Woodruff R.	Asia Pac J Public Health. 2011 Mar;23(2 Suppl):105S-18. doi: 10.1177/1010539510391459. Epub 2011 Jan 17. Review.	Climate change and Australian agriculture: a review of the threats facing rural communities and the health policy landscape.	2	2018-07-14	27
article	1529	2011	Howden-Chapman PL, Chapman RB, Capon AG, Wilson N.	Med J Aust. 2011 Sep 19;195(6):311-2. No abstract available.	Carbon pricing is a health protection policy.	2	2018-06-17	7
article	1530	2011	Huang C, Vaneckova P, Wang X, Fitzgerald G, Guo Y, Tong S.	Am J Prev Med. 2011 Feb;40(2):183-90. doi: 10.1016/j.amepre.2010.10.025. Review.	Constraints and barriers to public health adaptation to climate change: a review of the literature	2	2018-07-16	138
article	1531	2011	Joshi HD, Dhimal B, Dhimal M, Bhusal CL.	J Nepal Health Res Counc. 2011 Apr;9(1):71-5.	Public health impacts of climate change in Nepal.	2	2018-07-16	1
article	1532	2011	Keim	Prehospital/ Disaster Medicine	Sea-Level Rise Disaster in Micronesia: Sentinel Event for Climate Change?	2	2018-06-17	13
article	1533	2011	Kvåle G, Sommerfelt H.	Tidsskr Nor Laegeforen. 2011 Sep 20;131(18):1796-9. doi: 10.4045/tidsskr.11.0740. English, Norwegian. No abstract available.	International efforts for better health--Norway's role.	2	2018-08-14	0
article	1534	2011	Landrigan et al	Environ Health Perspect	Global climate change and children's health: threats and strategies for prevention	2	2018-06-17	190
article	1535	2011	Lesnikowski et al	Env Res Letters	Adapting to health impacts of climate change: a study of UNFCCC Annex I parties	2	2018-06-17	58
article	1536	2011	Lloyd SJ, Kovats RS, Chalabi Z.	Environ Health Perspect. 2011 Dec;119(12):1817-23. doi: 10.1289/ehp.1003311. Epub 2011 Aug 15. Erratum in: Environ Health Perspect. 2015 May;123(5):A118.	Climate change, crop yields, and undernutrition: development of a model to quantify the impact of climate scenarios on child undernutrition.	2	2018-07-23	147
article	1537	2011	Maller CJ, Strengers Y.	Health Promot Int. 2011 Dec;26(4):492-8. doi: 10.1093/heapro/dar003. Epub 2011 Feb 8.	Housing, heat stress and health in a changing climate: promoting the adaptive capacity of vulnerable households, a suggested way forward.	2	2018-07-23	72
article	1538	2011	Mboera LE, Mayala BK, Kweka EJ, Mazigo HD.	Tanzan J Health Res. 2011 Dec;13(5 Suppl 1):407-26. Review.	Impact of climate change on human health and health systems in Tanzania: a review.	2	2018-07-17	23
article	1539	2011	McMichael AJ, Lindgren E.	J Intern Med. 2011 Nov;270(5):401-13. doi: 10.1111/j.1365-2796.2011.02415.x. Epub 2011 Jul 13. Review.	Climate change: present and future risks to health, and necessary responses	2	2018-06-17	188
journalistic	1540	2011	Moszynski, Peter	BMJ 2011; 343: d7043	Environmental degradation risks undermining development progress, warns report	2	2018-08-06	0
article	1541	2011	Muller SA.	Int J Dermatol. 2011 May;50(5):504-7. doi: 10.1111/j.1365-4632.2011.04929.x. Review.	Climate change, dermatology and ecosystem services; trends and trade-offs.	2	2018-07-24	4
article	1542	2011	Myers J, Young T, Galloway M, Manyike P, Tucker T.	S Afr Med J. 2011 Nov 1;101(11):817-20.	A public health approach to the impact of climate change on health in southern Africa - identifying priority modifiable risks.	2	2018-07-14	18
article	1543	2011	Pandve HT, Chawla PS, Fernandez K, Singru SA, Khismatrao D, Pawar S.	Indian J Occup Environ Med. 2011 Sep;15(3):109-12. doi: 10.4103/0019-5278.93200.	Assessment of awareness regarding climate change in an urban community.	2	2018-07-24	11
article	1544	2011	Pandve HT, Raut A.	Indian J Occup Environ Med. 2011 Jan;15(1):42-5. doi: 10.4103/0019-5278.82999.	Assessment of awareness regarding climate change and its health hazards among the medical students.	2	2018-07-24	12
article	1545	2011	Parker CL.	Am Fam Physician. 2011 Aug 1;84(3):271-8.	Slowing global warming: benefits for patients and the planet.	2	2018-07-16	24
article	1546	2011	Patrick R, Capetola T, Townsend M, Hanna L.	Ecohealth. 2011 Sep;8(3):277-89. doi: 10.1007/s10393-011-0711-0. Epub 2011 Nov 2.	Incorporating sustainability into community-based healthcare practice.	2	2018-07-23	17
article	1547	2011	Patrick R, Capetola T, Townsend M, Hanna L.	Health Promot Int. 2011	Health promotion and climate change: exploring the core competencies required for action	2	2018-08-04	18
article	1548	2011	Petticrew M, McCartney G.	Am J Prev Med. 2011 May;40(5):576-8. doi: 10.1016/j.amepre.2010.12.022. No abstract available.	Using systematic reviews to separate scientific from policy debate relevant to climate change.	2	2018-07-21	22
article	1549	2011	Phipps R, Randerson R, Blashki G.	N Z Med J. 2011 Apr 29;124(1333):47-54.	The climate change challenge for general practice in New Zealand.	2	2018-07-21	8
article	1550	2011	Poursafa P, Kelishadi R.	Iran J Nurs Midwifery Res. 2011 Summer;16(3):257-64.	What health professionals should know about the health effects of air pollution and climate change on children and pregnant mothers.	2	2018-07-18	21
article	1551	2011	Resnik DB, Vallero DA.	J Earth Sci Clim Change. 2011 Dec 17;S1. pii: 001.	Geoengineering: An Idea Whose Time Has Come?	2	2018-07-25	7
journalistic	1552	2011	Richards, Tessa	BMJ 2011; 342: d1086 (Published 16 Feb 2011)	Advocacy and concerted action are needed to tackle rising rates of malnutrition	2	2018-08-06	0
article	1553	2011	Ritchie J.	Health Promot J Austr. 2011 Dec;22 Spec No:S46-7.	Wrestling with 'doubt-sayers': a first step in leading community-wide climate change action for better health.	2	2018-07-24	1
article	1554	2011	Rylander C, Odland JØ, Sandanger TM.	Glob Health Action. 2011;4. doi: 10.3402/gha.v4i0.8452. Epub 2011 Nov 9.	Climate change and environmental impacts on maternal and newborn health with focus on Arctic populations.	2	2018-07-23	9
article	1555	2011	Schwartz SA.	Explore (NY). 2011 Sep-Oct;7(5):282-5. doi: 10.1016/j.explore.2011.06.008.	Trends that will affect your future … the coming food crisis-the social tsunami headed our way.	2	2018-07-25	0
article	1556	2011	Semenza JC, Ploubidis GB, George LA.	Environ Health. 2011 May 21;10:46. doi: 10.1186/1476-069X-10-46.	Climate change and climate variability: personal motivation for adaptation and mitigation.	2	2018-07-13	96
article	1557	2011	Sheffield PE, Landrigan PJ.	Environ Health Perspect. 2011 Mar;119(3):291-8. doi: 10.1289/ehp.1002233. Epub 2010 Oct 14. Review.	Global climate change and children's health: threats and strategies for prevention.	2	2018-07-24	206
article	1558	2011	Sides MB.	Aviat Space Environ Med. 2011 Feb;82(2):155. No abstract available.	Rethinking health in a changing environment: a global challenge.	2	2018-08-03	NA
article	1559	2011	Sly PD.	Rev Environ Health. 2011;26(1):7-12.	Health impacts of climate change and biosecurity in the Asian Pacific region.	2	2018-07-14	8
editorial	1560	2011	Smith JA, Capon A.	Health Promot J Austr. 2011 Dec;22 Spec No:S3-4. No abstract available.	Addressing climate change through health promotion in Australia.	2	2018-07-24	4
article	1561	2011	Swim et al	Am Psych	Psychology's contributions to understanding and addressing global climate change	2	2018-06-17	264
article	1562	2011	Tillett T.	Environ Health Perspect. 2011 Mar;119(3):a132. doi: 10.1289/ehp.119-a132b. No abstract available.	Climate change and children's health: Protecting and preparing our youngest	2	2018-08-14	4
article	1563	2011	van Beurden EK, Kia AM, Hughes D, Fuller JD, Dietrich U, Howton K, Kavooru S.	Health Promot J Austr. 2011 Dec;22 Spec No:S54-60.	Networked resilience in rural Australia--a role for health promotion in regional responses to climate change.	2	2018-07-24	5
article	1564	2011	Walpole SC, Singh S, Watts N.	Int J Occup Environ Med. 2011 Apr;2(2):60-4. No abstract available.	International climate negotiations: health to the rescue?	2	2018-07-25	2
article	1565	2011	Weber EU, Stern PC.	Am Psychol. 2011 May-Jun;66(4):315-28. doi: 10.1037/a0023253.	Public understanding of climate change in the United States.	2	2018-06-17	95
article	1566	2011	Wilson N, Chapman R, Howden-Chapman P.	N Z Med J. 2011 Nov 4;124(1345):90-5. No abstract available.	End-of-term review of the New Zealand Government's response to climate change: a public health perspective.	2	2018-07-21	5
article	1567	2011	Anderson P, Jané-Llopis E.	Health Promot Int. 2011 Dec;26 Suppl 1:i147-55. doi: 10.1093/heapro/dar060.	Mental health and global well-being.	3	2018-07-24	12
article	1568	2011	Ballard T.	Br J Gen Pract. 2011 Nov;61(592):682-3. doi: 10.3399/bjgp11X606672. No abstract available.	Climate change and health: time to adopt environmental probity?	3	2018-07-17	1
article	1569	2011	Bell E.	Am J Public Health. 2011 May;101(5):804-13. doi: 10.2105/AJPH.2010.202820. Epub 2011 Mar 18.	Readying health services for climate change: A policy framework for regional development	3	2018-06-17	25
article	1570	2011	Binns C, Low WY.	Asia Pac J Public Health. 2011 Mar;23(2 Suppl):5S-6. doi: 10.1177/1010539510391776. No abstract available.	Climate change: the greatest equity issue in public health.	3	2018-07-14	5
article	1571	2011	Chapman M, Chapman A.	Crit Care. 2011;15(2):302. doi: 10.1186/cc9409. Epub 2011 Mar 15.	Greening critical care.	3	2018-07-24	7
editorial	1572	2011	Charlesworth A, Gray A, Pencheon D, Stern N.	BMJ. 2011 Oct 19;343:d6520. doi: 10.1136/bmj.d6520. No abstract available.	Assessing the health benefits of tackling climate change.	3	2018-07-21	8
article	1573	2011	Cook S.	Med Confl Surviv. 2011 Jan-Mar;27(1):17-24. No abstract available.	Climate change-induced conflict: A threat to human health	3	2018-06-17	3
article	1574	2011	Costello A, Maslin M, Montgomery H, Johnson AM, Ekins P.	Philos Trans A Math Phys Eng Sci. 2011 May 13;369(1942):1866-82. doi: 10.1098/rsta.2011.0007.	Global health and climate change: moving from denial and catastrophic fatalism to positive action	3	2018-06-17	57
article	1575	2011	Doherty/Clayton	Am Psychologist	The psychological impacts of global climate change.	3	2018-06-17	320
article	1576	2011	Hancock, T	Health Promotion Int	It's the environment, stupid! Declining ecosystem health is THE threat to health in the 21st century	3	2018-07-24	28
article	1577	2011	Hanlon P, Carlisle S, Hannah M, Lyon A, Reilly D.	J Public Health (Oxf). 2011 Sep;33(3):335-42. doi: 10.1093/pubmed/fdr061.	Learning our way into the future public health: a proposition.	3	2018-07-25	11
article	1578	2011	Hosking J, Jones R, Percival T, Turner N, Ameratunga S.	J Paediatr Child Health. 2011 Aug;47(8):493-6. doi: 10.1111/j.1440-1754.2010.01699.x. Epub 2010 Apr 1. Review.	Climate change: the implications for child health in Australasia.	3	2018-07-13	10
editorial	1579	2011	Jarvis L, Montgomery H, Morisetti N, Gilmore I.	BMJ. 2011 Apr 5;342:d1819. doi: 10.1136/bmj.d1819. No abstract available.	Climate change, ill health, and conflict.	3	2018-06-17	19
article	1580	2011	Keim ME.	Disaster Med Public Health Prep. 2011 Jun;5(2):140-8. doi: 10.1001/dmp.2011.30. Epub 2011 Mar 14.	Preventing disasters: public health vulnerability reduction as a sustainable adaptation to climate change.	3	2018-07-23	20
article	1581	2011	Labonté R.	Health Promot Int. 2011 Dec;26 Suppl 2:ii183-6. doi: 10.1093/heapro/dar062.	Toward a post-Charter health promotion.	3	2018-07-24	18
article	1582	2011	McMichael AJ, Butler CD.	Annu Rev Public Health. 2011;32:179-97. doi: 10.1146/annurev-publhealth-031210-101203. Review.	Promoting global population health while constraining the environmental footprint.	3	2018-07-14	45
article	1583	2011	Nicholls H.	BMJ. 2011 Oct 26;343:d6893. doi: 10.1136/bmj.d6893. No abstract available.	Unhealthier by degrees.	3	2018-07-21	2
journalistic	1584	2011	Nicholls, Henry	BMJ 2011; 343: d6775	Experts call for tougher targets on carbon emissions to avoid catastrophe	3	2018-08-05	0
article	1585	2011	Poland B, Dooris M, Haluza-Delay R.	Health Promot Int. 2011 Dec;26 Suppl 2:ii202-15. doi: 10.1093/heapro/dar073.	Securing 'supportive environments' for health in the face of ecosystem collapse: meeting the triple threat with a sociology of creative transformation.	3	2018-07-24	43
article	1586	2011	Roberts I, Stott R.	Int J Occup Environ Med. 2011 Jan;2(1):8-10. No abstract available.	Doctors and climate change.	3	2018-07-25	3
article	1587	2011	Sanders D, Baum FE, Benos A, Legge D.	J Epidemiol Community Health. 2011 Aug;65(8):661-5. doi: 10.1136/jech.2009.095125. Epub 2009 Dec 1.	Revitalising primary healthcare requires an equitable global economic system - now more than ever.	3	2018-07-18	28
editorial	1588	2011	Sarkar A.	Int J Occup Environ Med. 2011 Jan;2(1):4-7. No abstract available.	Climate change: adverse health impacts and roles of health professionals.	3	2018-07-25	1
article	1589	2011	Seal A, Vasudevan C.	Arch Dis Child. 2011 Dec;96(12):1162-6. doi: 10.1136/adc.2010.186213. Epub 2011 Feb 20. Review.	Climate change and child health.	3	2018-07-16	13
article	1590	2011	Slatin C.	New Solut. 2011;21(2):177-95. doi: 10.2190/NS.21.2.c.	Environmental and occupational health and human rights.	3	2018-07-26	3
journalistic	1591	2011	Sweet, Melissa	BMJ 2011; 342: d3264	Royal Australasian College of Physicians comes under fire over warnings on carbon tax	3	2018-08-05	1
article	1592	2012	[No authors listed]	Dent Assist. 2012 Mar-Apr;81(2):10, 12-6, 18-9; quiz 20-1.	Go green: it's the right thing to do.	1	2018-07-25	NA
article	1593	2012	Afrane YA, Githeko AK, Yan G.	Ann N Y Acad Sci. 2012 Feb;1249:204-10. doi: 10.1111/j.1749-6632.2011.06432.x. Epub 2012 Feb 9. Review.	The ecology of Anopheles mosquitoes under climate change: case studies from the effects of deforestation in East African highlands.	1	2018-07-14	46
article	1594	2012	Agier L, Deroubaix A, Martiny N, Yaka P, Djibo A, Broutin H.	J R Soc Interface. 2012 Dec 5;10(79):20120814. doi: 10.1098/rsif.2012.0814. Print 2013 Feb.	Seasonality of meningitis in Africa and climate forcing: aerosols stand out.	1	2018-07-16	40
article	1595	2012	Akompab DA, Bi P, Williams S, Grant J, Walker IA, Augoustinos M.	Int J Environ Res Public Health. 2012 Dec 20;10(1):1-17. doi: 10.3390/ijerph10010001.	Awareness of and attitudes towards heat waves within the context of climate change among a cohort of residents in Adelaide, Australia.	1	2018-07-23	35
article	1596	2012	Alam N, Lindeboom W, Begum D, Streatfield PK.	Glob Health Action. 2012 Nov 23;5:53-60. doi: 10.3402/gha.v5i0.19121.	The association of weather and mortality in Bangladesh from 1983-2009.	1	2018-07-23	11
article	1597	2012	Alston M.	Soc Sci Med. 2012 Feb;74(4):515-22. doi: 10.1016/j.socscimed.2010.04.036. Epub 2010 May 25.	Rural male suicide in Australia.	1	2018-07-11	176
article	1598	2012	Ames J.	New Solut. 2012;22(4):525-38. doi: 10.2190/NS.22.4.i.	Who's getting the job done? An interview with Alden Meyer on the slow pace of climate change policy.	1	2018-07-26	0
article	1599	2012	Anastas PT.	Environ Sci Technol. 2012 Jan 17;46(2):580-6. doi: 10.1021/es203881e. Epub 2012 Jan 3.	Fundamental changes to EPA's research enterprise: the path forward.	1	2018-07-23	21
article	1600	2012	Andersen et al	Int J Dermatol	Climate change and skin disease: a review of the English‐language literature	1	2018-07-23	27
article	1601	2012	Anderson DM, Cembella AD, Hallegraeff GM.	Ann Rev Mar Sci. 2012;4:143-76. Review.	Progress in understanding harmful algal blooms: paradigm shifts and new technologies for research, monitoring, and management.	1	2018-07-14	359
article	1602	2012	Anderson GB, Bell ML.	Epidemiology. 2012 Mar;23(2):189-93. doi: 10.1097/EDE.0b013e318245c61c.	Lights out: impact of the August 2003 power outage on mortality in New York, NY.	1	2018-07-24	63
article	1603	2012	Andreassen A, Jore S, Cuber P, Dudman S, Tengs T, Isaksen K, Hygen HO, Viljugrein H, Anestad G, Ottesen P, Vainio K.	Parasit Vectors. 2012 Aug 22;5:177. doi: 10.1186/1756-3305-5-177.	Prevalence of tick borne encephalitis virus in tick nymphs in relation to climatic factors on the southern coast of Norway.	1	2018-07-18	53
article	1604	2012	Anenberg SC, Schwartz J, Shindell D, Amann M, Faluvegi G, Klimont Z, Janssens-Maenhout G, Pozzoli L, Van Dingenen R, Vignati E, Emberson L, Muller NZ, West JJ, Williams M, Demkine V, Hicks WK, Kuylenstierna J, Raes F, Ramanathan V.	Environ Health Perspect. 2012 Jun;120(6):831-9. doi: 10.1289/ehp.1104301. Epub 2012 Mar 14.	Global air quality and health co-benefits of mitigating near-term climate change through methane and black carbon emission controls.	1	2018-07-13	190
article	1605	2012	Animut A, Gebre-Michael T, Balkew M, Lindtjørn B.	Parasit Vectors. 2012 Jun 13;5:117. doi: 10.1186/1756-3305-5-117.	Abundance and dynamics of anopheline larvae in a highland malarious area of south-central Ethiopia.	1	2018-07-18	21
article	1606	2012	Aström C, Rocklöv J, Hales S, Béguin A, Louis V, Sauerborn R.	Ecohealth. 2012 Dec;9(4):448-54. doi: 10.1007/s10393-012-0808-0. Epub 2013 Feb 14.	Potential distribution of dengue fever under scenarios of climate change and economic development	1	2018-06-18	90
article	1607	2012	Azongo DK, Awine T, Wak G, Binka FN, Oduro AR.	Glob Health Action. 2012 Nov 23;5:14-22. doi: 10.3402/gha.v5i0.19073.	A time series analysis of weather variability and all-cause mortality in the Kasena-Nankana Districts of Northern Ghana, 1995-2010.	1	2018-07-23	19
article	1608	2012	Bajayo R.	Health Promot J Austr. 2012 Apr;23(1):30-6.	Building community resilience to climate change through public health planning	1	2018-06-18	19
article	1609	2012	Bandyopadhyay et al	Applied Geography	The impact of rainfall and temperature variation on diarrheal prevalence in Sub-Saharan Africa	1	2018-07-14	7
article	1610	2012	Banwell C, Dixon J, Bambrick H, Edwards F, Kjellström T.	Glob Health Action. 2012 Oct 16;5. doi: 10.3402/gha.v5i0.19277.	Socio-cultural reflections on heat in Australia with implications for health and climate change adaptation	1	2018-06-18	28
article	1611	2012	Barnett AG, Hajat S, Gasparrini A, Rocklöv J.	Environ Res. 2012 Jan;112:218-24. doi: 10.1016/j.envres.2011.12.010. Epub 2012 Jan 4.	Cold and heat waves in the United States.	1	2018-07-13	147
article	1612	2012	Barreca AI.	J Environ Econ Manage. 2012 Jan 1;63(1):19-34.	Climate change, humidity, and mortality in the United States.	1	2018-07-25	117
article	1613	2012	Barrett SR, Yim SH, Gilmore CK, Murray LT, Kuhn SR, Tai AP, Yantosca RM, Byun DW, Ngan F, Li X, Levy JI, Ashok A, Koo J, Wong HM, Dessens O, Balasubramanian S, Fleming GG, Pearlson MN, Wollersheim C, Malina R, Arunachalam S, Binkowski FS, Leibensperger EM, Jacob DJ, Hileman JI, Waitz IA.	Environ Sci Technol. 2012 Apr 17;46(8):4275-82. doi: 10.1021/es203325a. Epub 2012 Mar 28.	Public health, climate, and economic impacts of desulfurizing jet fuel.	1	2018-07-23	59
article	1614	2012	Basáñez MG, McCarthy JS, French MD, Yang GJ, Walker M, Gambhir M, Prichard RK, Churcher TS.	PLoS Negl Trop Dis. 2012;6(4):e1548. doi: 10.1371/journal.pntd.0001548. Epub 2012 Apr 24. Review.	A research agenda for helminth diseases of humans: modelling for control and elimination.	1	2018-07-17	62
article	1615	2012	Bashford A, Tracy SW.	Bull Hist Med. 2012 Winter;86(4):495-514. doi: 10.1353/bhm.2012.0084.	Introduction: modern airs, waters, and places.	1	2018-07-17	10
article	1616	2012	Behrendt H, Ring J.	Chem Immunol Allergy. 2012;96:7-14. doi: 10.1159/000331804. Epub 2012 Mar 13.	Climate change, environment and allergy.	1	2018-07-17	13
article	1617	2012	Bennett A, Epstein LD, Gilman RH, Cama V, Bern C, Cabrera L, Lescano AG, Patz J, Carcamo C, Sterling CR, Checkley W.	Am J Public Health. 2012 Jul;102(7):e63-9. doi: 10.2105/AJPH.2011.300573. Epub 2012 May 17.	Effects of the 1997-1998 El Niño episode on community rates of diarrhea.	1	2018-07-13	18
article	1618	2012	Blaha T.	Transbound Emerg Dis. 2012 Mar;59 Suppl 1:3-8. doi: 10.1111/j.1865-1682.2011.01310.x. Review.	One world--one health: the threat of emerging diseases. A European perspective.	1	2018-07-16	7
article	1619	2012	Brown LH, Buettner PG, Canyon DV.	Am J Public Health. 2012 Dec;102(12):e76-82. doi: 10.2105/AJPH.2012.300776. Epub 2012 Oct 18. Review.	The energy burden and environmental impact of health services.	1	2018-07-16	16
article	1620	2012	Brown VL, Rohani P.	Biol Lett. 2012 Dec 23;8(6):1036-9. doi: 10.1098/rsbl.2012.0635. Epub 2012 Aug 29.	The consequences of climate change at an avian influenza 'hotspot'.	1	2018-07-16	12
article	1621	2012	Buffer JL, Medeiros LC, Kendall P, Schroeder M, Sofos J.	J Food Prot. 2012 Jul;75(7):1310-6. doi: 10.4315/0362-028X.JFP-12-006.	Health professionals' knowledge and understanding about Listeria monocytogenes indicates a need for improved professional training.	1	2018-07-16	10
article	1622	2012	Buscail C, Upegui E, Viel JF.	Int J Health Geogr. 2012 Sep 13;11:38. doi: 10.1186/1476-072X-11-38.	Mapping heatwave health risk at the community level for public health action.	1	2018-07-25	69
article	1623	2012	Cameron	Glob Env Change	Securing Indigenous politics: A critique of the vulnerability and adaptation approach to the human dimensions of climate change in the Canadian Arctic	1	2018-07-24	189
article	1624	2013	Canyon et al	Hawaii J Med & Pub Hlth	Systems Thinking: Basic Constructs, Application Challenges, Misuse in Health, and How Public Health Leaders Can Pave the Way Forward	1	2018-07-29	4
article	1625	2012	Chatwood S, Bjerregaard P, Young TK.	Am J Public Health. 2012 Jul;102(7):1246-9. doi: 10.2105/AJPH.2011.300584. Epub 2012 May 17.	Global health-a circumpolar perspective.	1	2018-07-16	27
article	1626	2012	Cheke RA.	Med Vet Entomol. 2012 Jun;26(2):236-8. doi: 10.1111/j.1365-2915.2011.00980.x. Epub 2011 Oct 12.	The thermal constant of the onchocerciasis vector Simulium damnosum s.l. in West Africa.	1	2018-07-25	3
article	1627	2012	Clarke KL, Berry P.	Int J Public Health. 2012 Feb;57(1):167-74. doi: 10.1007/s00038-011-0292-2. Epub 2011 Sep 20.	From theory to practice: a Canadian case study of the utility of climate change adaptation frameworks to address health impacts.	1	2018-07-25	15
article	1628	2012	Cole J.	J Bus Contin Emer Plan. 2012 Autumn-2013 Winter;6(2):122-35.	Antimicrobial resistance, infection control and planning for pandemics: the importance of knowledge transfer in healthcare resilience and emergency planning.	1	2018-07-25	9
article	1629	2012	Cooney CM.	Environ Health Perspect. 2012 Jan;120(1):a22-8. doi: 10.1289/ehp.120-a22. No abstract available.	Downscaling climate models: sharpening the focus on local-level changes.	1	2018-07-13	30
article	1630	2012	Crabtree	Aust J Disaster Trauma Stud	Climate change and mental health following flood disasters in developing countries, A review of the epidemiological literature: What do we know, what is being …	1	2018-07-17	19
article	1631	2012	Crisp J, Morris T, Refstie H.	Disasters. 2012 Jul;36 Suppl 1:S23-42. doi: 10.1111/j.1467-7717.2012.01284.x. Review.	Displacement in urban areas: new challenges, new partnerships.	1	2018-07-23	61
article	1632	2012	Darrow LA, Hess J, Rogers CA, Tolbert PE, Klein M, Sarnat SE.	J Allergy Clin Immunol. 2012 Sep;130(3):630-638.e4. doi: 10.1016/j.jaci.2012.06.020. Epub 2012 Jul 26.	Ambient pollen concentrations and emergency department visits for asthma and wheeze.	1	2018-07-18	84
article	1633	2012	Das A, Anvikar AR, Cator LJ, Dhiman RC, Eapen A, Mishra N, Nagpal BN, Nanda N, Raghavendra K, Read AF, Sharma SK, Singh OP, Singh V, Sinnis P, Srivastava HC, Sullivan SA, Sutton PL, Thomas MB, Carlton JM, Valecha N.	Acta Trop. 2012 Mar;121(3):267-73. doi: 10.1016/j.actatropica.2011.11.008. Epub 2011 Nov 28.	Malaria in India: the center for the study of complex malaria in India.	1	2018-07-14	99
article	1634	2012	DeBono R, Vincenti K, Calleja N.	Eur J Public Health. 2012 Feb;22(1):144-9. doi: 10.1093/eurpub/ckq181. Epub 2010 Dec 1.	Risk communication: climate change as a human-health threat, a survey of public perceptions in Malta.	1	2018-07-11	32
article	1635	2012	del Corral J, Blumenthal MB, Mantilla G, Ceccato P, Connor SJ, Thomson MC.	Geospat Health. 2012 Sep;6(3):S15-24.	Climate information for public health: the role of the IRI climate data library in an integrated knowledge system.	1	2018-07-23	20
article	1636	2012	Delgado-Petrocelli L, Córdova K, Camardiel A, Aguilar VH, Hernández D, Ramos S.	Geospat Health. 2012 Sep;6(3):S51-7.	Analysis of the El Niño/La Niña-Southern Oscillation variability and malaria in the Estado Sucre, Venezuela.	1	2018-07-23	21
article	1637	2012	Desai SN, Clemens JD.	Curr Opin Pediatr. 2012 Feb;24(1):85-91. doi: 10.1097/MOP.0b013e32834eb625. Review.	An overview of cholera vaccines and their public health implications.	1	2018-07-13	27
article	1638	2012	Dias D, Tchepel O, Carvalho A, Miranda AI, Borrego C.	ScientificWorldJournal. 2012;2012:409546. doi: 10.1100/2012/409546. Epub 2012 May 1.	Particulate matter and health risk under a changing climate: assessment for Portugal.	1	2018-07-14	20
article	1639	2012	Diaz J.	J La State Med Soc. 2012 May-Jun;164(3):148-50, 152-5.	Seasonal primary amebic meningoencephalitis (PAM) in the south: summertime is PAM time.	1	2018-07-16	6
article	1640	2012	Diboulo E, Sié A, Rocklöv J, Niamba L, Yé M, Bagagnan C, Sauerborn R.	Glob Health Action. 2012 Nov 23;5:6-13. doi: 10.3402/gha.v5i0.19078.	Weather and mortality: a 10 year retrospective analysis of the Nouna Health and Demographic Surveillance System, Burkina Faso.	1	2018-07-23	22
article	1641	2012	Dravid MN, Chandak A, Phute SU, Khadse RK, Adchitre HR, Kulkarni SD.	J Hosp Infect. 2012 Apr;80(4):345-7. doi: 10.1016/j.jhin.2012.01.006. Epub 2012 Mar 3.	The use of solar energy for powering a portable autoclave.	1	2018-07-16	10
article	1642	2012	Duane B, Hyland J, Rowan JS, Archibald B.	Public Health. 2012 Sep;126(9):770-7. doi: 10.1016/j.puhe.2012.05.032. Epub 2012 Aug 15.	Taking a bite out of Scotland's dental carbon emissions in the transition to a low carbon future.	1	2018-07-14	6
article	1643	2012	Edlund S, Davis M, Douglas JV, Kershenbaum A, Waraporn N, Lessler J, Kaufman JH.	Malar J. 2012 Sep 18;11:331. doi: 10.1186/1475-2875-11-331.	A global model of malaria climate sensitivity: comparing malaria response to historic climate data based on simulation and officially reported malaria incidence.	1	2018-07-16	15
article	1644	2012	Egondi T, Kyobutungi C, Kovats S, Muindi K, Ettarh R, Rocklöv J.	Glob Health Action. 2012 Nov 23;5:23-32. doi: 10.3402/gha.v5i0.19065.	Time-series analysis of weather and mortality patterns in Nairobi's informal settlements.	1	2018-07-23	47
article	1645	2012	El-Shehawy R, Gorokhova E, Fernández-Piñas F, del Campo FF.	Water Res. 2012 Apr 1;46(5):1420-9. doi: 10.1016/j.watres.2011.11.021. Epub 2011 Nov 19. Review.	Global warming and hepatotoxin production by cyanobacteria: what can we learn from experiments?	1	2018-07-16	73
article	1646	2012	Embrey S, Remais JV, Hess J.	Am J Public Health. 2012 May;102(5):818-27. doi: 10.2105/AJPH.2011.300520. Epub 2012 Mar 15.	Climate change and ecosystem disruption: the health impacts of the North American Rocky Mountain pine beetle infestation.	1	2018-07-16	20
article	1647	2012	Ermert et al	Envtl Hlth	The impact of regional climate change on malaria risk due to greenhouse forcing and land-use changes in tropical Africa	1	2018-06-18	68
article	1648	2012	Finlay SE, Moffat A, Gazzard R, Baker D, Murray V.	PLoS Curr. 2012 Nov 2;4:e4f959951cce2c. doi: 10.1371/4f959951cce2c.	Health impacts of wildfires.	1	2018-07-15	53
article	1649	2012	Fisman D.	Clin Microbiol Infect. 2012 Oct;18(10):946-54. doi: 10.1111/j.1469-0691.2012.03968.x. Epub 2012 Jul 20. Review.	Seasonality of viral infections: mechanisms and unknowns.	1	2018-07-22	71
article	1650	2012	Ford/Pearce	The Canad Geog	Climate change vulnerability and adaptation research focusing on the Inuit subsistence sector in Canada: Directions for future research	1	2018-06-18	54
article	1651	2012	Forsberg B, Bråbäck L, Keune H, Kobernus M, Krayer von Krauss M, Yang A, Bartonova A.	Environ Health. 2012 Jun 28;11 Suppl 1:S4. doi: 10.1186/1476-069X-11-S1-S4.	An expert assessment on climate change and health–with a European focus on lungs and allergies	1	2018-06-18	25
article	1652	2012	Gao C, Kuklane K, Wang F, Holmér I.	Indoor Air. 2012 Dec;22(6):523-30. doi: 10.1111/j.1600-0668.2012.00778.x. Epub 2012 Mar 20.	Personal cooling with phase change materials to improve thermal comfort from a heat wave perspective.	1	2018-07-24	67
article	1653	2012	Gazzinelli A, Correa-Oliveira R, Yang GJ, Boatin BA, Kloos H.	PLoS Negl Trop Dis. 2012;6(4):e1603. doi: 10.1371/journal.pntd.0001603. Epub 2012 Apr 24. Review.	A research agenda for helminth diseases of humans: social ecology, environmental determinants, and health systems.	1	2018-07-14	80
article	1654	2012	Githeko AK, Ototo EN, Guiyun Y.	Acta Trop. 2012 Jan;121(1):19-25. doi: 10.1016/j.actatropica.2011.10.002. Epub 2011 Oct 12. Review.	Progress towards understanding the ecology and epidemiology of malaria in the western Kenya highlands: opportunities and challenges for control under climate change risk.	1	2018-07-14	47
article	1655	2012	Gojkovic-Bukvic N, Bukvic N.	J Environ Public Health. 2012;2012:473427. doi: 10.1155/2012/473427. Epub 2012 Feb 8.	Wider action plan and multidisciplinar approach could be a wining idea in creation of friendly environment.	1	2018-07-14	0
article	1656	2012	Gosling et al	Climatic Change	The benefits of quantifying climate model uncertainty in climate change impacts assessment: an example with heat-related mortality change estimates	1	2018-06-18	43
article	1657	2012	Gowland RL, Western AG.	Am J Phys Anthropol. 2012 Feb;147(2):301-11. doi: 10.1002/ajpa.21648. Epub 2011 Dec 20.	Morbidity in the marshes: using spatial epidemiology to investigate skeletal evidence for Malaria in Anglo-Saxon England (AD 410-1050).	1	2018-07-15	63
article	1658	2012	Grasso M, Manera M, Chiabai A, Markandya A.	Int J Environ Res Public Health. 2012 May;9(5):1523-47. doi: 10.3390/ijerph9051523. Epub 2012 Apr 25. Review.	The health effects of climate change: a survey of recent quantitative research	1	2018-06-18	32
article	1659	2012	Grünbaum D.	Interface Focus. 2012 Apr 6;2(2):150-5. doi: 10.1098/rsfs.2011.0084. Epub 2012 Feb 1.	The logic of ecological patchiness.	1	2018-07-25	22
article	1660	2012	Gryka A, Broom J, Rolland C.	Int J Obes (Lond). 2012 Mar;36(3):474-6. doi: 10.1038/ijo.2011.151. Epub 2011 Jul 26.	Global warming: is weight loss a solution?	1	2018-07-25	13
article	1661	2012	Guo Y, Barnett AG, Tong S.	Sci Rep. 2012;2:830. doi: 10.1038/srep00830. Epub 2012 Nov 9.	High temperatures-related elderly mortality varied greatly from year to year: important information for heat-warning systems.	1	2018-07-14	32
article	1662	2012	Ha J, Kim H.	Int J Biometeorol. 2013 Jul;57(4):535-44. doi: 10.1007/s00484-012-0580-4. Epub 2012 Aug 8.	Changes in the association between summer temperature and mortality in Seoul, South Korea.	1	2018-07-23	46
article	1663	2012	Haluza D, Kaiser A, Moshammer H, Flandorfer C, Kundi M, Neuberger M.	J Expo Sci Environ Epidemiol. 2012 Jul;22(4):339-43. doi: 10.1038/jes.2012.27. Epub 2012 May 9.	Estimated health impact of a shift from light fuel to residential wood-burning in Upper Austria.	1	2018-07-16	15
article	1664	2012	Hanigan IC, Butler CD, Kokic PN, Hutchinson MF.	Proc Natl Acad Sci U S A. 2012 Aug 28;109(35):13950-5. doi: 10.1073/pnas.1112965109. Epub 2012 Aug 13.	Suicide and drought in New South Wales, Australia, 1970-2007.	1	2018-07-14	106
article	1665	2012	Hanjra MA, Blackwell J, Carr G, Zhang F, Jackson TM.	Int J Hyg Environ Health. 2012 Apr;215(3):255-69. doi: 10.1016/j.ijheh.2011.10.003. Epub 2011 Nov 16.	Wastewater irrigation and environmental health: implications for water governance and public policy.	1	2018-07-25	19
article	1666	2012	Haque MA, Yamamoto SS, Malik AA, Sauerborn R.	Environ Health. 2012 Jan 11;11:1. doi: 10.1186/1476-069X-11-1.	Households' perception of climate change and human health risks: a community perspective	1	2018-06-18	62
article	1667	2012	Haryanto B, Sutomo S.	Rev Environ Health. 2012;27(4):159-62. Review.	Improving access to adequate water and basic sanitation services in Indonesia.	1	2018-07-14	3
article	1668	2012	Heaton MJ, Peng RD.	J Agric Biol Environ Stat. 2012 Sep;17(3):313-331.	Flexible Distributed Lag Models using Random Functions with Application to Estimating Mortality Displacement from Heat-Related Deaths.	1	2018-07-25	14
article	1669	2012	Herrera S, Quiñones ML, Quintero JP, Corredor V, Fuller DO, Mateus JC, Calzada JE, Gutierrez JB, Llanos A, Soto E, Menendez C, Wu Y, Alonso P, Carrasquilla G, Galinski M, Beier JC, Arévalo-Herrera M.	Acta Trop. 2012 Mar;121(3):315-23. doi: 10.1016/j.actatropica.2011.06.018. Epub 2011 Jul 14.	Prospects for malaria elimination in non-Amazonian regions of Latin America.	1	2018-07-14	31
article	1670	2012	Hess JJ, McDowell JZ, Luber G.	Environ Health Perspect. 2012 Feb;120(2):171-9. doi: 10.1289/ehp.1103515. Epub 2011 Oct 13. Review.	Integrating climate change adaptation into public health practice: using adaptive management to increase adaptive capacity and build resilience.	1	2018-07-24	101
article	1671	2012	Holmner A, Rocklöv J, Ng N, Nilsson M.	Glob Health Action. 2012;5. doi: 10.3402/gha.v5i0.18428. Epub 2012 Jun 5. Review.	Climate change and eHealth: a promising strategy for health sector mitigation and adaptation.	1	2018-07-23	8
article	1672	2012	Hondula DM, Rocklöv J, Sankoh OA.	Glob Health Action. 2012 Nov 23;5:74-86. doi: 10.3402/gha.v5i0.19083.	Past, present, and future climate at select INDEPTH member Health and Demographic Surveillance Systems in Africa and Asia.	1	2018-07-23	8
article	1673	2012	Hongoh et al	Applied Geography	Expanding geographical distribution of the mosquito, Culex pipiens, in Canada under climate change	1	2018-07-14	47
article	1674	2012	Hori Y, Tam B, Gough WA, Ho-Foong E, Karagatzides JD, Liberda EN, Tsuji LJ.	Rural Remote Health. 2012;12:1878. Epub 2012 Mar 22.	Use of traditional environmental knowledge to assess the impact of climate change on subsistence fishing in the James Bay Region of Northern Ontario, Canada.	1	2018-07-14	18
article	1675	2012	Hosking J, Campbell-Lendrum D.	Environ Health Perspect. 2012 Aug;120(8):1076-82. doi: 10.1289/ehp.1104093. Epub 2012 Apr 13. Review.	How well does climate change and human health research match the demands of policymakers? A scoping review	1	2018-07-24	45
article	1676	2012	Houghton et al	Appl Geog	Climate change-related vulnerabilities and local environmental public health tracking through GEMSS: A web-based visualization tool	1	2018-06-18	27
article	1677	2012	Jankowska et al	Applied Geog	Climate change and human health: Spatial modeling of water availability, malnutrition, and livelihoods in Mali, Africa	1	2018-06-18	56
article	1678	2012	Jeuland MA, Pattanayak SK.	PLoS One. 2012;7(2):e30338. doi: 10.1371/journal.pone.0030338. Epub 2012 Feb 13.	Benefits and costs of improved cookstoves: assessing the implications of variability in health, forest and climate impacts.	1	2018-07-17	116
article	1679	2012	Johnson BB.	Risk Anal. 2012 Jun;32(6):973-91. doi: 10.1111/j.1539-6924.2011.01731.x. Epub 2011 Nov 29.	Climate change communication: a provocative inquiry into motives, meanings, and means.	1	2018-07-14	44
article	1680	2012	Jones MK, Wootton BM, Vaccaro LD, Menzies RG.	Aust N Z J Psychiatry. 2012 Mar;46(3):265-70. doi: 10.1177/0004867411433951. Epub 2012 Jan 5.	The impact of climate change on obsessive compulsive checking concerns.	1	2018-07-22	5
article	1681	2012	Joyce A, Dixon S, Comfort J, Hallett J.	J Environ Public Health. 2012;2012:978672. doi: 10.1155/2012/978672. Epub 2012 Jun 17. Review.	Reducing the environmental impact of dietary choice: perspectives from a behavioural and social change approach.	1	2018-07-17	39
article	1682	2012	Kan H, Chen R, Tong S.	Environ Int. 2012 Jul;42:10-9. doi: 10.1016/j.envint.2011.03.003. Epub 2011 Mar 25.	Ambient air pollution, climate change, and population health in China.	1	2018-07-23	335
article	1683	2012	Kemble SK, Lynfield R, DeVries AS, Drehner DM, Pomputius WF 3rd, Beach MJ, Visvesvara GS, da Silva AJ, Hill VR, Yoder JS, Xiao L, Smith KE, Danila R.	Clin Infect Dis. 2012 Mar;54(6):805-9. doi: 10.1093/cid/cir961. Epub 2012 Jan 11.	Fatal Naegleria fowleri infection acquired in Minnesota: possible expanded range of a deadly thermophilic organism.	1	2018-07-23	51
article	1684	2012	Keune H, Gutleb AC, Zimmer KE, Ravnum S, Yang A, Bartonova A, Krayer von Krauss M, Ropstad E, Eriksen GS, Saunders M, Magnanti B, Forsberg B.	Environ Health. 2012 Jun 28;11 Suppl 1:S3. doi: 10.1186/1476-069X-11-S1-S3.	We're only in it for the knowledge? A problem solving turn in environment and health expert elicitation.	1	2018-07-23	15
article	1685	2012	Kilpatrick AM, Randolph SE.	Lancet. 2012 Dec 1;380(9857):1946-55. doi: 10.1016/S0140-6736(12)61151-9. Review.	Drivers, dynamics, and control of emerging vector-borne zoonotic diseases.	1	2018-07-21	272
article	1686	2012	Kim N.	Disasters. 2012 Apr;36(2):195-211. doi: 10.1111/j.1467-7717.2011.01258.x. Epub 2011 Oct 13. Erratum in: Disasters. 2012 Jul;;36(3):558.	How much more exposed are the poor to natural disasters? Global and regional measurement.	1	2018-07-23	39
article	1687	2012	Kimberly DA, Salice CJ.	Integr Environ Assess Manag. 2012 Apr;8(2):385-6. doi: 10.1002/ieam.1286. No abstract available.	Understanding interactive effects of climate change and toxicants: importance of evolutionary processes.	1	2018-07-25	3
journalistic	1688	2012	Kmietowicz, Zosia	BMJ 2012; 344: e2164 (Published 22 Mar 2012)	NHS needs to do more to meet UK targets on greenhouse gases	1	2018-08-06	1
article	1689	2012	Knutsen AP, Bush RK, Demain JG, Denning DW, Dixit A, Fairs A, Greenberger PA, Kariuki B, Kita H, Kurup VP, Moss RB, Niven RM, Pashley CH, Slavin RG, Vijay HM, Wardlaw AJ.	J Allergy Clin Immunol. 2012 Feb;129(2):280-91; quiz 292-3. doi: 10.1016/j.jaci.2011.12.970. Review.	Fungi and allergic lower respiratory tract diseases.	1	2018-07-18	312
article	1690	2012	Kobolkuti L, Cadar D, Czirjak G, Niculae M, Kiss T, Sandru C, Spinu M.	ScientificWorldJournal. 2012;2012:574867. doi: 10.1100/2012/574867. Epub 2012 Apr 1.	The effects of environment and physiological cyclicity on the immune system of Viperinae.	1	2018-07-14	3
article	1691	2012	Konrad SK, Miller SN.	Geospat Health. 2012 May;6(2):161-70.	A temperature-limited assessment of the risk of Rift Valley fever transmission and establishment in the continental United States of America.	1	2018-07-23	21
article	1692	2012	Kriegler et al	Glob Env Change	The need for and use of socio-economic scenarios for climate change analysis: a new approach based on shared socio-economic pathways	1	2018-07-23	263
article	1693	2012	Kriz B, Maly M, Benes C, Daniel M.	Vector Borne Zoonotic Dis. 2012 Nov;12(11):994-9. doi: 10.1089/vbz.2011.0900. Epub 2012 Oct 1.	Epidemiology of tick-borne encephalitis in the Czech Republic 1970-2008.	1	2018-07-16	18
article	1694	2012	Laaidi K, Zeghnoun A, Dousset B, Bretin P, Vandentorren S, Giraudet E, Beaudeau P.	Environ Health Perspect. 2012 Feb;120(2):254-9. doi: 10.1289/ehp.1103532. Epub 2011 Sep 1.	The impact of heat islands on mortality in Paris during the August 2003 heat wave.	1	2018-07-13	164
article	1695	2012	Lan L, Cui G, Yang C, Wang J, Sui C, Xu G, Zhou D, Cheng Y, Guo Y, Li T.	Ecohealth. 2012 Sep;9(3):310-4. doi: 10.1007/s10393-012-0790-6. Epub 2012 Aug 15.	Increased mortality during the 2010 heat wave in Harbin, China.	1	2018-07-23	20
article	1696	2012	Landford J, Nunn M.	Rev Sci Tech. 2012 Aug;31(2):561-75.	Good governance in 'one health' approaches.	1	2018-07-14	11
article	1697	2012	Leisnham PT, Juliano SA.	Ecohealth. 2012 Jun;9(2):217-28. doi: 10.1007/s10393-012-0773-7. Epub 2012 Jun 13. Review.	Impacts of climate, land use, and biological invasion on the ecology of immature Aedes mosquitoes: implications for La Crosse emergence.	1	2018-07-23	44
article	1698	2012	Lemke B, Kjellstrom T.	Ind Health. 2012;50(4):267-78. Epub 2012 May 30. Review.	Calculating workplace WBGT from meteorological data: a tool for climate change assessment	1	2018-06-18	75
article	1699	2012	Leripio Ade A, Torres JP, Viana Mde S, Echelmeier GR.	Am J Ind Med. 2012 Dec;55(12):1166-71. doi: 10.1002/ajim.22051. Epub 2012 Apr 11.	Greenhouse gas emissions from the Brazilian Antarctic Station "Comandante Ferraz".	1	2018-07-16	1
article	1700	2012	Li S, Williams G, Jalaludin B, Baker P.	J Asthma. 2012 Nov;49(9):895-910. doi: 10.3109/02770903.2012.724129. Epub 2012 Sep 28. Review.	Panel studies of air pollution on children's lung function and respiratory symptoms: a literature review.	1	2018-07-18	69
article	1701	2012	Li SZ, Qian YJ, Yang K, Wang Q, Zhang HM, Liu J, Chen MH, Huang XB, Xu YL, Bergquist R, Zhou XN.	Geospat Health. 2012 May;6(2):215-20.	Successful outcome of an integrated strategy for the reduction of schistosomiasis transmission in an endemically complex area.	1	2018-07-23	13
article	1702	2012	Liao KJ, Amar P, Tagaris E, Russell AG.	J Air Waste Manag Assoc. 2012 May;62(5):557-65.	Development of risk-based air quality management strategies under impacts of climate change.	1	2018-07-25	5
journalistic	1703	2012	Limb, Matthew	BMJ 2012; 345 doi: https://doi-org.virtual.anu.edu.au/10.1136/bmj.e7649	Climate change experts need funds to research vital questions, conference hears	1	2018-08-05	0
article	1704	2012	Lin GC, Zacharek MA.	Curr Opin Otolaryngol Head Neck Surg. 2012 Jun;20(3):188-93. doi: 10.1097/MOO.0b013e3283524b14. Review.	Climate change and its impact on allergic rhinitis and other allergic respiratory diseases.	1	2018-07-13	15
article	1705	2012	Lin S, Hsu WH, Van Zutphen AR, Saha S, Luber G, Hwang SA.	Environ Health Perspect. 2012 Nov;120(11):1571-7. doi: 10.1289/ehp.1104728. Epub 2012 Aug 24.	Excessive heat and respiratory hospitalizations in New York State: estimating current and future public health burden related to climate change	1	2018-06-18	50
article	1706	2012	Lindeboom W, Alam N, Begum D, Streatfield PK.	Glob Health Action. 2012 Nov 23;5:61-73. doi: 10.3402/gha.v5i0.19063.	The association of meteorological factors and mortality in rural Bangladesh, 1983-2009.	1	2018-07-23	15
article	1707	2012	Lindgren E, Andersson Y, Suk JE, Sudre B, Semenza JC.	Science. 2012 Apr 27;336(6080):418-9. doi: 10.1126/science.1215735. No abstract available.	Monitoring EU emerging infectious disease risk due to climate change	1	2018-06-18	118
article	1708	2012	Mahany MJ, Keim ME.	Disaster Med Public Health Prep. 2012 Dec;6(4):415-23. doi: 10.1001/dmp.2011.44. Epub 2011 Jun 30.	Challenges and strategies for climate change adaptation among Pacific Island nations.	1	2018-07-23	2
article	1709	2012	Mahbub P, Goonetilleke A, Ayoko GA.	J Hazard Mater. 2012 Apr 30;213-214:83-92. doi: 10.1016/j.jhazmat.2012.01.062. Epub 2012 Jan 25.	Prediction of the wash-off of traffic related semi- and non-volatile organic compounds from urban roads under climate change influenced rainfall characteristics.	1	2018-07-16	12
article	1710	2012	Martin SL, Cakmak S, Hebbern CA, Avramescu ML, Tremblay N.	Int J Biometeorol. 2012 Jul;56(4):605-19. doi: 10.1007/s00484-011-0449-y. Epub 2011 May 20.	Climate change and future temperature-related mortality in 15 Canadian cities.	1	2018-07-23	74
article	1711	2012	McCarthy DT, Hathaway JM, Hunt WF, Deletic A.	Water Res. 2012 Dec 15;46(20):6661-70. doi: 10.1016/j.watres.2012.01.006. Epub 2012 Jan 18.	Intra-event variability of Escherichia coli and total suspended solids in urban stormwater runoff.	1	2018-07-17	92
article	1712	2012	McClymont Peace D, Myers E.	Int J Circumpolar Health. 2012 May 8;71(0):1-8. doi: 10.3402/ijch.v71i0.18412.	Community-based participatory process–climate change and health adaptation program for Northern First Nations and Inuit in Canada	1	2018-07-23	39
article	1713	2012	Mead E, Roser-Renouf C, Rimal RN, Flora JA, Maibach EW, Leiserowitz A.	Atl J Commun. 2012;20(1):31-52. Epub 2012 Feb 1.	Information Seeking about Global Climate Change among Adolescents: The Role of Risk Perceptions, Efficacy Beliefs and Parental Influences.	1	2018-07-24	39
article	1714	2012	Medek DE, Kljakovic M, Fox I, Pretty DG, Prebble M.	Ecohealth. 2012 Dec;9(4):440-7. doi: 10.1007/s10393-012-0787-1. Epub 2012 Oct 27.	Hay fever in a changing climate: linking an Internet-based diary with environmental data.	1	2018-07-13	8
article	1715	2012	Meng X, Zhang Y, Zhao Z, Duan X, Xu X, Kan H.	Sci Total Environ. 2012 Oct 1;435-436:215-21. doi: 10.1016/j.scitotenv.2012.07.008. Epub 2012 Jul 31.	Temperature modifies the acute effect of particulate air pollution on mortality in eight Chinese cities.	1	2018-07-14	48
article	1716	2012	Miller ME, Shapiro NL, Bhattacharyya N.	Am J Otolaryngol. 2012 Jan-Feb;33(1):51-5. doi: 10.1016/j.amjoto.2011.01.002. Epub 2011 Mar 16.	Annual temperature and the prevalence of frequent ear infections in childhood.	1	2018-07-16	4
article	1717	2012	Monsour BB, Johnston JM, Hennessy TW, Schmidt MI, Krieger N.	Public Health. 2012 Mar;126(3):274-6. doi: 10.1016/j.puhe.2011.12.015. Epub 2012 Feb 10.	Visions for the 20th International Epidemiological Association's World Congress of Epidemiology (WCE 2014).	1	2018-07-18	1
article	1718	2012	Montero JC, Mirón IJ, Criado-Álvarez JJ, Linares C, Díaz J.	Sci Total Environ. 2012 Jan 1;414:73-80. doi: 10.1016/j.scitotenv.2011.10.009. Epub 2011 Dec 6.	Influence of local factors in the relationship between mortality and heat waves: Castile-La Mancha (1975-2003).	1	2018-07-14	39
article	1719	2012	Morabito M, Crisci A, Moriondo M, Profili F, Francesconi P, Trombi G, Bindi M, Gensini GF, Orlandini S.	Sci Total Environ. 2012 Dec 15;441:28-40. doi: 10.1016/j.scitotenv.2012.09.056. Epub 2012 Nov 4.	Air temperature-related human health outcomes: current impact and estimations of future risks in Central Italy.	1	2018-07-14	37
article	1720	2012	Muñoz A.	Workplace Health Saf. 2012 Nov;60(11):471-4.	Reducing health care's carbon footprint--the power of nursing.	1	2018-07-17	5
article	1721	2012	Murakami S, Miyatake N, Sakano N.	J Prev Med Public Health. 2012 Sep;45(5):309-15. doi: 10.3961/jpmph.2012.45.5.309. Epub 2012 Sep 28.	Changes in air temperature and its relation to ambulance transports due to heat stroke in all 47 prefectures of Japan.	1	2018-07-25	11
editorial	1722	2012	Murray V, Ebi KL.	J Epidemiol Community Health. 2012 Sep;66(9):759-60. doi: 10.1136/jech-2012-201045. Epub 2012 Jul 5. No abstract available.	IPCC special report on managing the risks of extreme events and disasters to advance climate change adaptation (SREX)	1	2018-07-18	49
article	1723	2012	Myers et al	Climatic Change	A public health frame arouses hopeful emotions about climate change	1	2018-06-18	214
editorial	1724	2012	Naroo SA.	Cont Lens Anterior Eye. 2012 Aug;35(4):147. doi: 10.1016/j.clae.2012.05.006. Epub 2012 Jun 17. No abstract available.	BCLA conference. Editorial.	1	2018-07-25	NA
article	1725	2012	Neria Y, Shultz JM.	JAMA. 2012 Dec 26;308(24):2571-2. No abstract available.	Mental health effects of Hurricane Sandy: characteristics, potential aftermath, and response.	1	2018-07-16	107
article	1726	2012	O'Neill et al	Harmful Algae	The rise of harmful cyanobacteria blooms: the potential roles of eutrophication and climate change	1	2018-06-18	783
article	1727	2012	Oki M, Yamamoto T.	PLoS One. 2012;7(10):e48258. doi: 10.1371/journal.pone.0048258. Epub 2012 Oct 29.	Climate change, population immunity, and hyperendemicity in the transmission threshold of dengue.	1	2018-07-17	23
article	1728	2012	Oven et al	Applied Geog	Climate change and health and social care: Defining future hazard, vulnerability and risk for infrastructure systems supporting older people's health care in England	1	2018-06-18	89
article	1729	2012	Paerl/Paul	Water Res	Climate change: links to global expansion of harmful cyanobacteria	1	2018-06-18	628
article	1730	2012	Page LA, Hajat S, Kovats RS, Howard LM.	Br J Psychiatry. 2012 Jun;200(6):485-90. doi: 10.1192/bjp.bp.111.100404.	Temperature-related deaths in people with psychosis, dementia and substance misuse.	1	2018-07-16	53
article	1731	2012	Park KS, Choi YJ, Park JS.	Korean J Pediatr. 2012 Oct;55(10):359-66. doi: 10.3345/kjp.2012.55.10.359. Epub 2012 Oct 29.	Enterovirus infection in Korean children and anti-enteroviral potential candidate agents.	1	2018-07-16	9
article	1732	2012	Partridge I, Gamkhar S.	Environ Int. 2012 Feb;39(1):103-10. doi: 10.1016/j.envint.2011.10.003. Epub 2011 Nov 13.	A methodology for estimating health benefits of electricity generation using renewable technologies.	1	2018-07-23	11
article	1733	2012	Pascal M, Viso AC, Medina S, Delmas MC, Beaudeau P.	Public Health. 2012 Aug;126(8):660-7. doi: 10.1016/j.puhe.2012.04.013. Epub 2012 Jul 6.	How can a climate change perspective be integrated into public health surveillance?	1	2018-07-18	19
article	1734	2012	Pascal M, Wagner V, Le Tertre A, Laaidi K, Honoré C, Bénichou F, Beaudeau P.	Int J Biometeorol. 2013 Jan;57(1):21-9. doi: 10.1007/s00484-012-0530-1. Epub 2012 Feb 24.	Definition of temperature thresholds: the example of the French heat wave warning system.	1	2018-07-23	25
article	1735	2012	Patrick R, Capetola T, Townsend M, Nuttman S.	Health Promot Int. 2012 Dec;27(4):475-85. doi: 10.1093/heapro/dar055. Epub 2011 Sep 12.	Health promotion and climate change: exploring the core competencies required for action.	1	2018-07-24	18
article	1736	2012	Patyk K, Turmelle A, Blanton JD, Rupprecht CE.	Vector Borne Zoonotic Dis. 2012 Aug;12(8):666-73. doi: 10.1089/vbz.2011.0839. Epub 2012 May 18.	Trends in national surveillance data for bat rabies in the United States: 2001-2009.	1	2018-07-16	33
article	1737	2012	Phalkey R, Dash SR, Mukhopadhyay A, Runge-Ranzinger S, Marx M.	Glob Health Action. 2012;5. doi: 10.3402/gha.v5i0.10964. Epub 2012 Mar 14.	Prepared to react? Assessing the functional capacity of the primary health care system in rural Orissa, India to respond to the devastating flood of September 2008.	1	2018-07-23	28
article	1738	2012	Post ES, Grambsch A, Weaver C, Morefield P, Huang J, Leung LY, Nolte CG, Adams P, Liang XZ, Zhu JH, Mahoney H.	Environ Health Perspect. 2012 Nov;120(11):1559-64. doi: 10.1289/ehp.1104271. Epub 2012 Jul 12.	Variation in estimated ozone-related health impacts of climate change due to modeling choices and assumptions	1	2018-06-18	47
article	1739	2012	Powers JR, Loxton D, Baker J, Rich JL, Dobson AJ.	Aust N Z J Public Health. 2012 Oct;36(5):452-7. doi: 10.1111/j.1753-6405.2012.00848.x. Epub 2012 Feb 23.	Empirical evidence suggests adverse climate events have not affected Australian women's health and well-being.	1	2018-07-22	5
article	1740	2012	Proust K, Newell B, Brown H, Capon A, Browne C, Burton A, Dixon J, Mu L, Zarafu M.	Int J Environ Res Public Health. 2012 Jun;9(6):2134-58. doi: 10.3390/ijerph9062134. Epub 2012 Jun 6.	Human health and climate change: leverage points for adaptation in urban environments	1	2018-06-18	41
article	1741	2012	Racloz V, Ramsey R, Tong S, Hu W.	PLoS Negl Trop Dis. 2012;6(5):e1648. doi: 10.1371/journal.pntd.0001648. Epub 2012 May 22. Review.	Surveillance of dengue fever virus: a review of epidemiological models and early warning systems.	1	2018-07-14	112
article	1742	2012	Radovic V, Vitale K, Tchounwou PB.	Int J Environ Res Public Health. 2012 May;9(5):1677-86. doi: 10.3390/ijerph9051677. Epub 2012 May 4.	Health facilities safety in natural disasters: experiences and challenges from South East Europe.	1	2018-07-24	14
article	1743	2012	Raffa RB, Eltoukhy NS, Raffa KF.	J Clin Pharm Ther. 2012 Oct;37(5):502-4. doi: 10.1111/j.1365-2710.2012.01355.x. Epub 2012 May 17.	Implications of climate change (global warming) for the healthcare system.	1	2018-07-25	8
article	1744	2012	Ramasamy R, Surendran SN.	Front Physiol. 2012 Jun 19;3:198. doi: 10.3389/fphys.2012.00198. eCollection 2012.	Global climate change and its potential impact on disease transmission by salinity-tolerant mosquito vectors in coastal zones.	1	2018-07-13	54
article	1745	2012	Reichwaldt ES, Ghadouani A.	Water Res. 2012 Apr 1;46(5):1372-93. doi: 10.1016/j.watres.2011.11.052. Epub 2011 Nov 25. Review.	Effects of rainfall patterns on toxic cyanobacterial blooms in a changing climate: between simplistic scenarios and complex dynamics.	1	2018-06-18	139
article	1746	2012	Richardson J, Nichols A, Henry T.	Public Health. 2012 Nov;126(11):982-9. doi: 10.1016/j.puhe.2012.07.009. Epub 2012 Oct 3.	Do transition towns have the potential to promote health and well-being? A health impact assessment of a transition town initiative.	1	2018-07-18	8
article	1747	2012	Rust RS.	Semin Pediatr Neurol. 2012 Sep;19(3):130-51. doi: 10.1016/j.spen.2012.03.002. Review.	Human arboviral encephalitis.	1	2018-07-16	33
article	1748	2012	Salomón OD, Quintana MG, Mastrángelo AV, Fernández MS.	J Trop Med. 2012;2012:601242. doi: 10.1155/2012/601242. Epub 2012 May 20.	Leishmaniasis and climate change-case study: Argentina.	1	2018-07-16	35
article	1749	2012	Sauerborn R, Ebi K.	Glob Health Action. 2012 Dec 17;5:1-7. doi: 10.3402/gha.v5i0.19295.	Climate change and natural disasters: integrating science and practice to protect health.	1	2018-07-23	21
article	1750	2012	Scarborough P, Allender S, Clarke D, Wickramasinghe K, Rayner M.	Eur J Clin Nutr. 2012 Jun;66(6):710-5. doi: 10.1038/ejcn.2012.34. Epub 2012 Apr 11.	Modelling the health impact of environmentally sustainable dietary scenarios in the UK.	1	2018-07-23	121
article	1751	2012	Scovronick N, Armstrong B.	Environ Res. 2012 Feb;113:46-51. doi: 10.1016/j.envres.2012.01.004. Epub 2012 Jan 26. Erratum in: Environ Res. 2012 Jul;116:140.	The impact of housing type on temperature-related mortality in South Africa, 1996-2015.	1	2018-07-13	12
article	1752	2012	Segnalini M, Bernabucci U, Vitali A, Nardone A, Lacetera N.	Int J Biometeorol. 2013 May;57(3):451-8. doi: 10.1007/s00484-012-0571-5. Epub 2012 Aug 1.	Temperature humidity index scenarios in the Mediterranean basin.	1	2018-07-23	29
article	1753	2012	Semenza JC, Herbst S, Rechenburg A, Suk JE, Höser C, Schreiber C, Kistemann T.	Crit Rev Environ Sci Technol. 2012 Apr;42(8):857-890.	Climate Change Impact Assessment of Food- and Waterborne Diseases.	1	2018-07-13	64
article	1754	2012	Semenza JC, Höuser C, Herbst S, Rechenburg A, Suk JE, Frechen T, Kistemann T.	Crit Rev Environ Sci Technol. 2012 Feb;42(4):378-411.	Knowledge Mapping for Climate Change and Food- and Waterborne Diseases.	1	2018-07-13	26
article	1755	2012	Semenza JC, Suk JE, Estevez V, Ebi KL, Lindgren E.	Environ Health Perspect. 2012 Mar;120(3):385-92. doi: 10.1289/ehp.1103805. Epub 2011 Nov 23.	Mapping climate change vulnerabilities to infectious diseases in Europe	1	2018-06-18	93
article	1756	2012	Sherman J, Le C, Lamers V, Eckelman M.	Anesth Analg. 2012 May;114(5):1086-90. doi: 10.1213/ANE.0b013e31824f6940. Epub 2012 Apr 4.	Life cycle greenhouse gas emissions of anesthetic drugs.	1	2018-07-14	51
article	1757	2012	Shindell D, Kuylenstierna JC, Vignati E, van Dingenen R, Amann M, Klimont Z, Anenberg SC, Muller N, Janssens-Maenhout G, Raes F, Schwartz J, Faluvegi G, Pozzoli L, Kupiainen K, Höglund-Isaksson L, Emberson L, Streets D, Ramanathan V, Hicks K, Oanh NT, Milly G, Williams M, Demkine V, Fowler D.	Science. 2012 Jan 13;335(6065):183-9. doi: 10.1126/science.1210026.	Simultaneously mitigating near-term climate change and improving human health and food security	1	2018-07-14	766
article	1758	2012	Smith-Hall C, Larsen HO, Pouliot M.	J Ethnobiol Ethnomed. 2012 Nov 13;8:43. doi: 10.1186/1746-4269-8-43.	People, plants and health: a conceptual framework for assessing changes in medicinal plant consumption.	1	2018-07-16	44
article	1759	2012	Son JY, Lee JT, Anderson GB, Bell ML.	Environ Health Perspect. 2012 Apr;120(4):566-71. doi: 10.1289/ehp.1103759. Epub 2012 Jan 20.	The impact of heat waves on mortality in seven major cities in Korea.	1	2018-07-13	138
article	1760	2012	Swei A, Briggs CJ, Lane RS, Ostfeld RS.	Vector Borne Zoonotic Dis. 2012 Aug;12(8):623-32. doi: 10.1089/vbz.2011.0783. Epub 2012 May 18.	Impacts of an introduced forest pathogen on the risk of Lyme disease in California.	1	2018-07-16	15
article	1761	2012	Tapia-Conyer R, Betancourt-Cravioto M, Méndez-Galván J.	Paediatr Int Child Health. 2012 May;32 Suppl 1:14-7. doi: 10.1179/2046904712Z.00000000046. Review.	Dengue: an escalating public health problem in Latin America.	1	2018-07-18	59
article	1762	2012	Thomas et al	Gl Ch Biol	Climate change and health with an emphasis on interactions with ultraviolet radiation: a review	1	2018-06-18	29
article	1763	2012	Thompson AA, Matamale L, Kharidza SD.	Int J Environ Res Public Health. 2012 Mar;9(3):831-54. doi: 10.3390/ijerph9030831. Epub 2012 Mar 8.	Impact of climate change on children's health in Limpopo Province, South Africa	1	2018-06-18	27
article	1764	2012	Tong S, Wang XY, Guo Y.	PLoS One. 2012;7(5):e37500. doi: 10.1371/journal.pone.0037500. Epub 2012 May 24.	Assessing the short-term effects of heatwaves on mortality and morbidity in Brisbane, Australia: comparison of case-crossover and time series analyses.	1	2018-07-14	56
journalistic	1765	2012	Torjesen Ingrid	BMJ. 2012 Sep 11;345:e6138. doi: 10.1136/bmj.e6138. No abstract available.	Heat related deaths could rise from 2000 to 12 000 a year by the 2080s, health agency says.	1	2018-08-05	1
article	1766	2012	Touray S, Bâ H, Bâ O, Koïta M, Salem CB, Keïta M, Traoré D, Sy I, Winkler MS, Utzinger J, Cissé G.	Parasit Vectors. 2012 Sep 7;5:193. doi: 10.1186/1756-3305-5-193.	Absence of dry season Plasmodium parasitaemia, but high rates of reported acute respiratory infection and diarrhoea in preschool-aged children in Kaédi, southern Mauritania.	1	2018-07-18	7
article	1767	2012	Van Langenhove L.	Nature. 2012 Apr 25;484(7395):442. doi: 10.1038/484442a. No abstract available.	Global issues: Make social sciences relevant.	1	2018-07-21	18
article	1768	2012	Van Zutphen AR, Lin S, Fletcher BA, Hwang SA.	Environ Health Perspect. 2012 Oct;120(10):1443-9. doi: 10.1289/ehp.1104671. Epub 2012 Jun 27.	A population-based case-control study of extreme summer temperature and birth defects.	1	2018-07-13	34
article	1769	2012	Velasco E, Roth M.	J Air Waste Manag Assoc. 2012 Jun;62(6):625-41. Review.	Review of Singapore's air quality and greenhouse gas emissions: current situation and opportunities.	1	2018-07-25	22
article	1770	2012	Vida S, Durocher M, Ouarda TB, Gosselin P.	Psychiatr Serv. 2012 Nov;63(11):1150-3. doi: 10.1176/appi.ps.201100485.	Relationship between ambient temperature and humidity and visits to mental health emergency departments in Québec.	1	2018-07-18	30
article	1771	2012	Wang JY, Cui G, Chen HT, Zhou XN, Gao CH, Yang YT.	Parasit Vectors. 2012 Feb 9;5:31. doi: 10.1186/1756-3305-5-31.	Current epidemiological profile and features of visceral leishmaniasis in people's republic of China.	1	2018-07-18	52
article	1772	2012	Wardekker JA, de Jong A, van Bree L, Turkenburg WC, van der Sluijs JP.	Environ Health. 2012 Sep 19;11:67. doi: 10.1186/1476-069X-11-67.	Health risks of climate change: An assessment of uncertainties and its implications for adaptation policies	1	2018-06-18	45
article	1773	2012	Waylen et al	Applied Geography	Climate and health in Florida: changes in risks of annual maximum temperatures in the second half of the twentieth century	1	2018-06-18	11
article	1774	2012	Weber RW.	Ann Allergy Asthma Immunol. 2012 May;108(5):294-9. doi: 10.1016/j.anai.2011.11.012. No abstract available.	Impact of climate change on aeroallergens.	1	2018-07-14	11
journalistic	1775	2012	Weinhold B.	Environ Health Perspect. 2012 Nov;120(11):A436. doi: 10.1289/ehp.120-a436a. No abstract available.	Expanding the range of possibility: exploring the uncertainty in projecting ozone-related health effects of climate change.	1	2018-07-13	4
journalistic	1776	2012	Weinhold B.	Environ Health Perspect. 2012 Jun;120(6):A245. doi: 10.1289/ehp.120-a245b. No abstract available.	Global bang for the buck: cutting black carbon and methane benefits both health and climate.	1	2018-07-13	3
article	1777	2012	White-Newsome JL, Sánchez BN, Jolliet O, Zhang Z, Parker EA, Dvonch JT, O'Neill MS.	Environ Res. 2012 Jan;112:20-7. doi: 10.1016/j.envres.2011.10.008. Epub 2011 Nov 8.	Climate change and health: indoor heat exposure in vulnerable populations	1	2018-06-18	64
article	1778	2012	Wilder-Smith A, Renhorn KE, Tissera H, Abu Bakar S, Alphey L, Kittayapong P, Lindsay S, Logan J, Hatz C, Reiter P, Rocklöv J, Byass P, Louis VR, Tozan Y, Massad E, Tenorio A, Lagneau C, L'Ambert G, Brooks D, Wegerdt J, Gubler D.	Glob Health Action. 2012;5. doi: 10.3402/gha.v5i0.17273. Epub 2012 Mar 22.	DengueTools: innovative tools and strategies for the surveillance and control of dengue.	1	2018-07-23	97
article	1779	2012	Williams S, Nitschke M, Sullivan T, Tucker GR, Weinstein P, Pisaniello DL, Parton KA, Bi P.	Sci Total Environ. 2012 Jan 1;414:126-33. doi: 10.1016/j.scitotenv.2011.11.038. Epub 2011 Dec 12.	Heat and health in Adelaide, South Australia: assessment of heat thresholds and temperature relationships.	1	2018-07-14	70
article	1780	2012	Williams S, Nitschke M, Weinstein P, Pisaniello DL, Parton KA, Bi P.	Environ Int. 2012 Apr;40:33-8. doi: 10.1016/j.envint.2011.11.011. Epub 2011 Dec 27.	The impact of summer temperatures and heatwaves on mortality and morbidity in Perth, Australia 1994-2008.	1	2018-07-13	56
article	1781	2012	Wilson R.	Risk Anal. 2012 Dec;32(12):2010-9. doi: 10.1111/j.1539-6924.2012.01819.x. Epub 2012 May 7.	The development of risk analysis: a personal perspective.	1	2018-07-14	5
article	1782	2012	Woyessa A, Deressa W, Ali A, Lindtjørn B.	Malar J. 2012 Mar 23;11:84. doi: 10.1186/1475-2875-11-84.	Prevalence of malaria infection in Butajira area, south-central Ethiopia.	1	2018-07-16	49
article	1783	2012	Xu Z, Etzel RA, Su H, Huang C, Guo Y, Tong S.	Environ Res. 2012 Aug;117:120-31. doi: 10.1016/j.envres.2012.07.002. Epub 2012 Jul 23. Review.	Impact of ambient temperature on children's health: a systematic review.	1	2018-07-13	102
article	1784	2012	Yang YR, Clements AC, Gray DJ, Atkinson JA, Williams GM, Barnes TS, McManus DP.	Parasit Vectors. 2012 Jul 24;5:146. doi: 10.1186/1756-3305-5-146. Review.	Impact of anthropogenic and natural environmental changes on Echinococcus transmission in Ningxia Hui Autonomous Region, the People's Republic of China.	1	2018-07-18	26
article	1785	2012	Yasny JS, White J.	Anesth Prog. 2012 Winter;59(4):154-8. doi: 10.2344/0003-3006-59.4.154. Review.	Environmental implications of anesthetic gases.	1	2018-07-15	26
article	1786	2012	Ye X, Wolff R, Yu W, Vaneckova P, Pan X, Tong S.	Environ Health Perspect. 2012 Jan;120(1):19-28. doi: 10.1289/ehp.1003198. Epub 2011 Aug 8. Review.	Ambient temperature and morbidity: a review of epidemiological evidence.	1	2018-07-13	307
article	1787	2012	Yu W, Mengersen K, Wang X, Ye X, Guo Y, Pan X, Tong S.	Int J Biometeorol. 2012 Jul;56(4):569-81. doi: 10.1007/s00484-011-0497-3. Review.	Daily average temperature and mortality among the elderly: a meta-analysis and systematic review of epidemiological evidence.	1	2018-07-23	126
article	1788	2012	Zambrano LI, Sevilla C, Reyes-García SZ, Sierra M, Kafati R, Rodriguez-Morales AJ, Mattar S.	Trop Biomed. 2012 Dec;29(4):499-507.	Potential impacts of climate variability on dengue hemorrhagic fever in Honduras, 2010.	1	2018-07-16	30
article	1789	2012	Zanobetti A, O'Neill MS, Gronlund CJ, Schwartz JD.	Proc Natl Acad Sci U S A. 2012 Apr 24;109(17):6608-13. doi: 10.1073/pnas.1113070109. Epub 2012 Apr 9.	Summer temperature variability and long-term survival among elderly people with chronic disease.	1	2018-07-14	118
article	1790	2012	Zhang Q, He K, Huo H.	Nature. 2012 Apr 11;484(7393):161-2. doi: 10.1038/484161a. No abstract available.	Policy: Cleaning China's air.	1	2018-07-21	271
article	1791	2012	Zhang Y, Bi P, Hiller JE.	Environ Int. 2012 Sep;44:26-30. doi: 10.1016/j.envint.2012.01.007. Epub 2012 Feb 7.	Projected burden of disease for Salmonella infection due to increased temperature in Australian temperate and subtropical regions.	1	2018-07-13	23
article	1792	2012	Zhang Y, Bi P, Sun Y, Hiller JE.	J Environ Monit. 2012 Feb;14(2):510-6. doi: 10.1039/c1em10391a. Epub 2011 Dec 1.	Projected Years Lost due to Disabilities (YLDs) for bacillary dysentery related to increased temperature in temperate and subtropical cities of China.	1	2018-07-17	20
article	1793	2012	Zhou J, Chang HH, Fuentes M.	J Agric Biol Environ Stat. 2012 Sep 1;17(3):377-394.	Estimating the Health Impact of Climate Change with Calibrated Climate Model Output.	1	2018-07-25	7
article	1794	2012	Ziska LH, Beggs PJ.	J Allergy Clin Immunol. 2012 Jan;129(1):27-32. doi: 10.1016/j.jaci.2011.10.032. Epub 2011 Nov 21. Review.	Anthropogenic climate change and allergen exposure: The role of plant biology.	1	2018-06-18	84
article	1795	2012	Cunsolo Willox A, Harper SL, Ford JD, Landman K, Houle K, Edge VL; Rigolet Inuit Community Government.	Soc Sci Med. 2012 Aug;75(3):538-47. doi: 10.1016/j.socscimed.2012.03.043. Epub 2012 Apr 26.	"From this place and of this place:" climate change, sense of place, and health in Nunatsiavut, Canada.	1	2018-08-14	132
article	1796	2012	Kim YM, Park JW, Cheong HK.	Environ Health Perspect. 2012 Sep;120(9):1314-9. doi: 10.1289/ehp.1104577. Epub 2012 Jun 18.	Estimated effect of climatic variables on the transmission of Plasmodium vivax malaria in the Republic of Korea.	1	2018-08-14	30
article	1797	2012	Revich B, Tokarevich N, Parkinson AJ.	Int J Circumpolar Health. 2012 Jul 23;71:18792. doi: 10.3402/ijch.v71i0.18792. Review.	Climate change and zoonotic infections in the Russian Arctic.	1	2018-08-14	54
article	1798	2012	Rynor B.	CMAJ. 2012 Jan 10;184(1):E33-4. doi: 10.1503/cmaj.109-4053. Epub 2011 Dec 5. No abstract available.	Climate change poses health threats in Arctic.	1	2018-08-14	4
article	1799	2012	Simane B, Zaitchik BF, Mesfin D.	Int J Environ Res Public Health. 2012 Feb;9(2):610-31. doi: 10.3390/ijerph9020610. Epub 2012 Feb 16. Review.	Building climate resilience in the Blue Nile/Abay Highlands: a framework for action.	1	2018-08-14	26
article	1800	2012	Armstrong B, Hajat S, Kovats S, Lloyd S, Scovronick N, Wilkinson P.	Epidemiology. 2012 Nov;23(6):780-4. doi: 10.1097/EDE.0b013e31826d0d13. No abstract available.	Climate change: how can epidemiology best inform policy?	2	2018-07-23	10
article	1801	2012	Bell E, Horton G, Blashki G, Seidel BM.	Adv Health Sci Educ Theory Pract. 2012 May;17(2):211-24. doi: 10.1007/s10459-010-9245-4. Epub 2010 Aug 28. Review.	Climate change: could it help develop 'adaptive expertise'?	2	2018-07-12	14
article	1802	2012	Berrang-Ford L, Dingle K, Ford JD, Lee C, Lwasa S, Namanya DB, Henderson J, Llanos A, Carcamo C, Edge V.	Soc Sci Med. 2012 Sep;75(6):1067-77. doi: 10.1016/j.socscimed.2012.04.016. Epub 2012 May 24.	Vulnerability of indigenous health to climate change: A case study of Uganda's Batwa Pygmies	2	2018-07-16	59
article	1803	2012	Bhandari GP, Gurung S, Dhimal M, Bhusal CL.	J Nepal Health Res Counc. 2012 Sep;10(22):181-6.	Climate change and occurrence of diarrheal diseases: evolving facts from Nepal.	2	2018-07-16	1
article	1804	2012	Bowen KJ, Friel S, Ebi K, Butler CD, Miller F, McMichael AJ.	Int J Environ Res Public Health. 2012 Jan;9(1):55-72. doi: 10.3390/ijerph9010055. Epub 2011 Dec 29.	Governing for a healthy population: towards an understanding of how decision-making will determine our global health in a changing climate.	2	2018-07-23	28
article	1805	2012	Carr JL, Sheffield PE, Kinney PL.	J Public Health Manag Pract. 2012 Mar-Apr;18(2):E24-32. doi: 10.1097/PHH.0b013e31823dea74.	Preparedness for climate change among local health department officials in New York state: a comparison with national survey results.	2	2018-07-25	11
editorial	1806	2012	Connor A, O'Donoghue D.	Hemodial Int. 2012 Jan;16(1):2-5. doi: 10.1111/j.1542-4758.2011.00652.x. No abstract available.	Sustainability: the seventh dimension of quality in health care.	2	2018-07-24	10
article	1807	2012	Curtis/Oven	Prog Human Geog	Geographies of health and climate change	2	2018-07-18	38
editorial	1808	2012	Dain K, Hadley L.	Diabetes Res Clin Pract. 2012 Aug;97(2):337-9. doi: 10.1016/j.diabres.2012.07.002. No abstract available.	Diabetes and climate change--two interconnected global challenges.	2	2018-07-24	7
article	1809	2012	Ford JD	Am J Pub Hlth	Indigenous health and climate change	2	2018-08-04	117
article	1810	2012	Frumkin H, Fried L, Moody R.	Am J Public Health. 2012 Aug;102(8):1434-8. doi: 10.2105/AJPH.2012.300663. Epub 2012 Jun 14.	Aging, climate change, and legacy thinking.	2	2018-07-16	14
article	1811	2012	Furie GL, Balbus J.	Cien Saude Colet. 2012 Jun;17(6):1427-32.	Global environmental health and sustainable development: the role at Rio+20.	2	2018-07-17	7
journalistic	1812	2012	Gulland Anne	BMJ. 2012 Oct 31;345:e7326. doi: 10.1136/bmj.e7326. No abstract available.	Healthcare and weather services must work together to limit risks of air pollution and high temperatures.	2	2018-08-05	1
article	1813	2012	Haines A, Alleyne G, Kickbusch I, Dora C.	Lancet. 2012 Jun 9;379(9832):2189-97. doi: 10.1016/S0140-6736(12)60779-X.	From the Earth Summit to Rio+20: integration of health and sustainable development.	2	2018-07-21	78
article	1814	2012	Haines A.	Public Health. 2012 Sep;126 Suppl 1:S33-9. doi: 10.1016/j.puhe.2012.05.020. Epub 2012 Jul 9.	Health benefits of a low carbon economy.	2	2018-07-18	22
article	1815	2012	Haines A.	Soc Sci Med. 2012 Mar;74(5):680-3. doi: 10.1016/j.socscimed.2011.12.008. Epub 2011 Dec 23. No abstract available.	Sustainable policies to improve health and prevent climate change	2	2018-07-16	21
article	1816	2012	Hanlon P, Carlisle S, Hannah M, Lyon A, Reilly D.	Perspect Public Health. 2012 Sep;132(5):235-9. Epub 2011 Jul 15.	A perspective on the future public health: an integrative and ecological framework	2	2018-07-26	31
article	1817	2012	Haque U, Hashizume M, Kolivras KN, Overgaard HJ, Das B, Yamamoto T.	Bull World Health Organ. 2012 Feb 1;90(2):150-6. doi: 10.2471/BLT.11.088302. Epub 2011 Oct 24.	Reduced death rates from cyclones in Bangladesh: what more needs to be done?	2	2018-07-17	77
article	1818	2012	Harper SL, Edge VL, Cunsolo Willox A; Rigolet Inuit Community Government.	Ecohealth. 2012 Mar;9(1):89-101. doi: 10.1007/s10393-012-0762-x. Epub 2012 Apr 19.	'Changing Climate, Changing Health, Changing Stories' Profile: Using an EcoHealth Approach to Explore Impacts of Climate Change on Inuit Health	2	2018-07-23	31
article	1819	2012	Harvie J.	Explore (NY). 2012 Jan-Feb;8(1):59-64. doi: 10.1016/j.explore.2011.11.005. No abstract available.	The case for commons health care.	2	2018-07-24	NA
article	1820	2012	Keune H, Ludlow D, van den Hazel P, Randall S, Bartonova A.	Environ Health. 2012 Jun 28;11 Suppl 1:S14. doi: 10.1186/1476-069X-11-S1-S14.	A healthy turn in urban climate change policies; European city workshop proposes health indicators as policy integrators.	2	2018-07-23	8
article	1821	2012	Lacey J.	Med Health Care Philos. 2012 Feb;15(1):3-14. doi: 10.1007/s11019-011-9349-5.	Climate change and Norman Daniels' theory of just health: an essay on basic needs.	2	2018-07-16	4
article	1822	2012	Lake IR, Hooper L, Abdelhamid A, Bentham G, Boxall AB, Draper A, Fairweather-Tait S, Hulme M, Hunter PR, Nichols G, Waldron KW.	Environ Health Perspect. 2012 Nov;120(11):1520-6. doi: 10.1289/ehp.1104424. Epub 2012 Jun 27. Review.	Climate change and food security: health impacts in developed countries	2	2018-07-23	90
article	1823	2012	Langlois EV, Campbell K, Prieur-Richard AH, Karesh WB, Daszak P.	Ecohealth. 2012 Dec;9(4):381-5. doi: 10.1007/s10393-012-0800-8. Epub 2012 Sep 22.	Towards a better integration of global health and biodiversity in the new sustainable development goals beyond Rio+20.	2	2018-07-13	21
article	1824	2012	Malik SM, Awan H, Khan N.	Global Health. 2012 Sep 3;8:31. doi: 10.1186/1744-8603-8-31.	Mapping vulnerability to climate change and its repercussions on human health in Pakistan	2	2018-07-19	35
article	1825	2012	McGain F, Story D, Kayak E, Kashima Y, McAlister S.	Anesth Analg. 2012 May;114(5):1134-9. doi: 10.1213/ANE.0b013e31824ddfef. No abstract available.	Workplace sustainability: the "cradle to grave" view of what we do.	2	2018-07-14	20
article	1826	2012	McMichael C, Barnett J, McMichael AJ.	Environ Health Perspect. 2012 May;120(5):646-54. doi: 10.1289/ehp.1104375. Epub 2012 Jan 20. Review.	An ill wind? Climate change, migration, and health.	2	2018-07-24	130
article	1827	2012	Narain JP.	Indian J Med Res. 2012 Aug;136(2):185-91. Review.	The challenge of health & environment: profiling risks & strategic priorities for now & the future.	2	2018-07-24	7
article	1828	2012	Nilsson M, Evengård B, Sauerborn R, Byass P.	PLoS Med. 2012;9(6):e1001227. doi: 10.1371/journal.pmed.1001227. Epub 2012 Jun 5. Review.	Connecting the global climate change and public health agendas.	2	2018-07-17	17
article	1829	2012	Paterson et al	BMC Pub Hlth	Adaptation to climate change in the Ontario public health sector	2	2018-06-18	23
article	1830	2012	Pinkerton KE, Rom WN, Akpinar-Elci M, Balmes JR, Bayram H, Brandli O, Hollingsworth JW, Kinney PL, Margolis HG, Martin WJ, Sasser EN, Smith KR, Takaro TK; American Thoracic Society Environmental Health Policy Committee.	Proc Am Thorac Soc. 2012 Mar;9(1):3-8. doi: 10.1513/pats.201201-015ST.	An official American Thoracic Society workshop report: Climate change and human health.	2	2018-07-17	34
article	1831	2012	Polivka BJ, Chaudry RV, Mac Crawford J.	Environ Health Perspect. 2012 Mar;120(3):321-5. doi: 10.1289/ehp.1104025. Epub 2011 Nov 29.	Public health nurses' knowledge and attitudes regarding climate change.	2	2018-06-18	28
article	1832	2012	Potts M, Henderson CE.	Int J Gynaecol Obstet. 2012 Oct;119 Suppl 1:S64-7. Epub 2012 Aug 9.	Global warming and reproductive health.	2	2018-07-25	13
article	1833	2012	Richardson MJ, English P, Rudolph L.	Am J Public Health. 2012 Sep;102(9):e52-8. doi: 10.2105/AJPH.2011.300527. Epub 2012 Jun 28.	A health impact assessment of California's proposed cap-and-trade regulations.	2	2018-07-16	4
article	1834	2012	Sčasný M, Alberini A.	Int J Environ Res Public Health. 2012 Dec 18;9(12):4760-81. doi: 10.3390/ijerph9124760.	Valuation of mortality risk attributable to climate change: investigating the effect of survey administration modes on a VSL.	2	2018-07-24	15
article	1835	2012	Schrecker T.	Glob Public Health. 2012;7(6):557-73. doi: 10.1080/17441692.2012.691524.	Multiple crises and global health: new and necessary frontiers of health politics.	2	2018-07-23	19
article	1836	2012	Shin YS, Ha J.	Environ Health Toxicol. 2012;27:e2012018. doi: 10.5620/eht.2012.27.e2012018. Epub 2012 Nov 30.	Policy Directions Addressing the Public Health Impact of Climate Change in South Korea: The Climate-change Health Adaptation and Mitigation Program.	2	2018-07-24	4
article	1837	2012	Singh JA.	PLoS Med. 2012;9(6):e1001229. doi: 10.1371/journal.pmed.1001229. Epub 2012 Jun 5. Review.	Why human health and health ethics must be central to climate change deliberations	2	2018-06-18	10
article	1838	2012	Singh PK, Dhiman RC.	J Vector Borne Dis. 2012 Jun;49(2):55-60. Review.	Climate change and human health: Indian context.	2	2018-07-16	16
editorial	1839	2012	Spengler JD.	Indoor Air. 2012 Apr;22(2):89-95. doi: 10.1111/j.1600-0668.2012.00768.x. No abstract available.	Climate change, indoor environments, and health.	2	2018-07-24	18
article	1840	2012	Watkiss/Hunt	Climatic Change	Projection of economic impacts of climate change in sectors of Europe based on bottom up analysis: human health	2	2018-07-18	33
article	1841	2012	Barrett JR.	Environ Health Perspect. 2012 May;120(5):A205. doi: 10.1289/ehp.120-a205b. No abstract available.	Migration associated with climate change: modern face of an ancient phenomenon.	2	2018-08-14	6
article	1842	2012	Cooney CM.	Environ Health Perspect. 2012 Feb;120(2):a58. doi: 10.1289/ehp.120-a58. No abstract available.	Managing the risks of extreme weather: IPCC Special Report.	2	2018-08-14	9
article	1843	2012	Schiermeier Q.	Nature. 2012 Feb 13;482(7385):286. doi: 10.1038/482286a. No abstract available.	Models hone picture of climate impacts.	2	2018-08-14	6
article	1844	2012	Barna, Goodman, Mortimer	Nurse Education Today	The health effects of climate change: What does a nurse need to know?	3	2018-08-03	34
article	1845	2012	Blashki G, Abelsohn A, Woollard R, Arya N, Parkes MW, Kendal P, Bell E, Bell RW.	Asia Pac Fam Med. 2012 Aug 8;11(1):6. doi: 10.1186/1447-056X-11-6.	General Practitioners' responses to global climate change - lessons from clinical experience and the clinical method.	3	2018-07-16	3
article	1846	2012	Bowen KJ, Friel S.	Global Health. 2012 May 27;8:10. doi: 10.1186/1744-8603-8-10. Review.	Climate change adaptation: Where does global health fit in the agenda?	3	2018-07-23	37
article	1847	2012	Burke T.	BMJ. 2012 Mar 19;344:e1358. doi: 10.1136/bmj.e1358. Review. No abstract available.	Climate change: what needs to be done.	3	2018-07-21	4
article	1848	2012	Butler CD.	Infect Dis Poverty. 2012 Oct 25;1(1):5. doi: 10.1186/2049-9957-1-5.	Infectious disease emergence and global change: thinking systemically in a shrinking world.	3	2018-07-24	41
article	1849	2012	Deb AK, Kanungo S, Deb M, Nair GB.	WHO South East Asia J Public Health. 2012 Jan-Mar;1(1):8-19. doi: 10.4103/2224-3151.206918. Review.	Impact of climate change on health and strategies for mitigation and adaptation.	3	2018-07-17	3
article	1850	2012	Haines A, Dora C.	BMJ. 2012 Mar 19;344:e1018. doi: 10.1136/bmj.e1018. Review. No abstract available.	How the low carbon economy can improve health.	3	2018-07-21	33
editorial	1851	2012	Maantay/Becker	Applied Geography	The health impacts of global climate change: A geographic perspective	3	2018-06-18	12
article	1852	2012	McMichael AJ.	Proc Natl Acad Sci U S A. 2012 Mar 27;109(13):4730-7. doi: 10.1073/pnas.1120177109. Epub 2012 Feb 6. Review.	Insights from past millennia into climatic impacts on human health and survival	3	2018-06-18	112
article	1853	2012	McMichael AJ, Montgomery H, Costello A.	BMJ. 2012 Mar 19;344:e1359. doi: 10.1136/bmj.e1359. Review. No abstract available.	Health risks, present and future, from global climate change	3	2018-06-18	77
article	1854	2012	Rapley C.	BMJ. 2012 Mar 19;344:e1026. doi: 10.1136/bmj.e1026. Review. No abstract available.	The health impacts of climate change.	3	2018-07-21	12
article	1855	2012	Stott R.	BMJ. 2012 Mar 19;344:e1765. doi: 10.1136/bmj.e1765. Review. No abstract available.	Contraction and convergence: the best possible solution to the twin problems of climate change and inequity.	3	2018-07-21	14
article	1856	2012	Thölken H.	BMJ. 2012 Mar 19;344:e1356. doi: 10.1136/bmj.e1356. Review. No abstract available.	Politics and policies: making change happen.	3	2018-07-21	3
editorial	1857	2012	Weston D.	Aust N Z J Public Health. 2012 Apr;36(2):104-6. doi: 10.1111/j.1753-6405.2011.00818.x. Epub 2012 Jan 2. No abstract available.	Public health and climate change.	3	2018-07-22	1
article	1858	2012	Xu Z, Sheffield PE, Hu W, Su H, Yu W, Qi X, Tong S.	Int J Environ Res Public Health. 2012 Sep 10;9(9):3298-316. doi: 10.3390/ijerph9093298. Review.	Climate change and children's health--a call for research on what works to protect children.	3	2018-07-18	55
article	1859	2012	Yarlagadda S, Webster P, Haworth E.	Perspect Public Health. 2012 Sep;132(5):207-8. No abstract available.	The role of public health in climate change and sustainability: is the UK public health community's response adequate?	3	2018-07-25	2
editorial	1860	2012	Pencheon D.	BMJ. 2012 May 31;344:e3774. doi: 10.1136/bmj.e3774. No abstract available.	People and planet: from vicious cycle to virtuous circle.	3	2018-08-14	3
article	1861	2013	Adam-Poupart A, Labrèche F, Smargiassi A, Duguay P, Busque MA, Gagné C, Rintamäki H, Kjellstrom T, Zayed J.	Ind Health. 2013;51(1):68-78. Review.	Climate change and Occupational Health and Safety in a temperate climate: potential impacts and research priorities in Quebec, Canada.	1	2018-07-24	26
article	1862	2013	Adams AM, Rabbani A, Ahmed S, Mahmood SS, Al-Sabir A, Rashid SF, Evans TG.	Lancet. 2013 Dec 14;382(9909):2027-37. doi: 10.1016/S0140-6736(13)62060-7. Epub 2013 Nov 21.	Explaining equity gains in child survival in Bangladesh: scale, speed, and selectivity in health and development.	1	2018-07-21	56
article	1863	2013	Agay-Shay K, Friger M, Linn S, Peled A, Amitai Y, Peretz C.	Hum Reprod. 2013 Aug;28(8):2289-97. doi: 10.1093/humrep/det244. Epub 2013 Jun 5.	Ambient temperature and congenital heart defects.	1	2018-07-24	15
article	1864	2013	Ahmadnezhad E, Holakouie Naieni K, Ardalan A, Mahmoudi M, Yunesian M, Naddafi K, Mesdaghinia AR.	J Res Health Sci. 2013 May 29;13(1):24-31.	Excess mortality during heat waves, Tehran Iran: an ecological time-series study.	1	2018-07-16	17
article	1865	2013	Akompab DA, Bi P, Williams S, Grant J, Walker IA, Augoustinos M.	Int J Environ Res Public Health. 2013 May 29;10(6):2164-84. doi: 10.3390/ijerph10062164.	Heat waves and climate change: Applying the health belief model to identify predictors of risk perception and adaptive behaviours in Adelaide, Australia	1	2018-06-03	53
article	1866	2013	Alexander et al	Int J Env Hlth Res Pub Hlth	Climate change is likely to worsen the public health threat of diarrheal disease in Botswana	1	2018-06-03	63
article	1867	2013	Alkan C, Bichaud L, de Lamballerie X, Alten B, Gould EA, Charrel RN.	Antiviral Res. 2013 Oct;100(1):54-74. doi: 10.1016/j.antiviral.2013.07.005. Epub 2013 Jul 19. Review.	Sandfly-borne phleboviruses of Eurasia and Africa: epidemiology, genetic diversity, geographic range, control measures.	1	2018-07-14	74
article	1868	2013	Almeida S, Casimiro E, Analitis A.	J Toxicol Environ Health A. 2013;76(7):422-8.	Short-term effects of summer temperatures on mortality in Portugal: a time-series analysis.	1	2018-07-16	9
article	1869	2013	Altizer S, Ostfeld RS, Johnson PT, Kutz S, Harvell CD.	Science. 2013 Aug 2;341(6145):514-9. doi: 10.1126/science.1239401. Review.	Climate change and infectious diseases: from evidence to a predictive framework	1	2018-06-03	424
article	1870	2013	Amstislavski P, Zubov L, Chen H, Ceccato P, Pekel JF, Weedon J.	Int J Circumpolar Health. 2013 Aug 5;72. doi: 10.3402/ijch.v72i0.21183. eCollection 2013.	Effects of increase in temperature and open water on transmigration and access to health care by the Nenets reindeer herders in northern Russia.	1	2018-07-23	3
article	1871	2013	Anderson GB, Dominici F, Wang Y, McCormack MC, Bell ML, Peng RD.	Am J Respir Crit Care Med. 2013 May 15;187(10):1098-103. doi: 10.1164/rccm.201211-1969OC.	Heat-related emergency hospitalizations for respiratory diseases in the Medicare population.	1	2018-07-15	74
article	1872	2013	Anderson M, Carmichael C, Murray V, Dengel A, Swainson M.	Perspect Public Health. 2013 May;133(3):158-64. doi: 10.1177/1757913912453411. Epub 2012 Jul 25. Review.	Defining indoor heat thresholds for health in the UK.	1	2018-07-21	46
article	1873	2013	Anenberg SC, Balakrishnan K, Jetter J, Masera O, Mehta S, Moss J, Ramanathan V.	Environ Sci Technol. 2013 May 7;47(9):3944-52. doi: 10.1021/es304942e. Epub 2013 Apr 22.	Cleaner cooking solutions to achieve health, climate, and economic cobenefits.	1	2018-07-23	90
article	1874	2013	Apter AJ.	J Allergy Clin Immunol. 2013 Jan;131(1):47-54. doi: 10.1016/j.jaci.2012.11.020. Review.	Advances in adult asthma diagnosis and treatment in 2012: potential therapeutics and gene-environment interactions.	1	2018-07-18	20
article	1875	2013	Aström C, Orru H, Rocklöv J, Strandberg G, Ebi KL, Forsberg B.	BMJ Open. 2013 Jan 24;3(1). pii: e001842. doi: 10.1136/bmjopen-2012-001842.	Heat-related respiratory hospital admissions in Europe in a changing climate: a health impact assessment.	1	2018-07-17	13
article	1876	2013	Åström DO, Forsberg B, Edvinsson S, Rocklöv J.	Epidemiology. 2013 Nov;24(6):820-9. doi: 10.1097/01.ede.0000434530.62353.0b.	Acute fatal effects of short-lasting extreme temperatures in Stockholm, Sweden: evidence across a century of change.	1	2018-07-23	46
article	1877	2013	Atkinson JA, Gray DJ, Clements AC, Barnes TS, McManus DP, Yang YR.	Glob Chang Biol. 2013 Mar;19(3):677-88. doi: 10.1111/gcb.12088. Epub 2012 Dec 31. Review.	Environmental changes impacting Echinococcus transmission: research to support predictive surveillance and control.	1	2018-07-23	47
article	1878	2013	Azhar GS.	Lancet Glob Health. 2013 Sep;1(3):e135. doi: 10.1016/S2214-109X(13)70063-9. Epub 2013 Aug 23. No abstract available.	The need for climate-compatible development: a reminder from the Uttarakhand floods.	1	2018-07-25	1
article	1879	2013	Bai L, Cirendunzhu, Pengcuociren, Dawa, Woodward A, Liu X, Baimaciwang, Dazhen, Sang S, Wan F, Zhou L, Xu J, Li X, Wu H, Yu B, Xiraoruodeng, Liu Q.	Environ Health. 2013 Aug 27;12(1):71. doi: 10.1186/1476-069X-12-71.	Rapid warming in Tibet, China: public perception, response and coping resources in urban Lhasa.	1	2018-07-13	18
article	1880	2013	Bai L, Morton LC, Liu Q.	Global Health. 2013 Mar 9;9:10. doi: 10.1186/1744-8603-9-10.	Climate change and mosquito-borne diseases in China: a review.	1	2018-07-19	82
article	1881	2013	Balato N, Ayala F, Megna M, Balato A, Patruno C.	G Ital Dermatol Venereol. 2013 Feb;148(1):135-46. Review.	Climate change and skin.	1	2018-07-23	11
article	1882	2013	Balbus JM, Boxall AB, Fenske RA, McKone TE, Zeise L.	Environ Toxicol Chem. 2013 Jan;32(1):62-78. doi: 10.1002/etc.2046.	Implications of global climate change for the assessment and management of human health risks of chemicals in the natural environment	1	2018-06-03	54
editorial	1883	2013	Banatvala J, Rao M.	BMJ. 2013 Feb 4;346:f593. doi: 10.1136/bmj.f593. No abstract available.	Aviation and public health.	1	2018-07-21	2
article	1884	2013	Bannister-Tyrrell M, Williams C, Ritchie SA, Rau G, Lindesay J, Mercer G, Harley D.	Am J Trop Med Hyg. 2013 Jan;88(1):65-72. doi: 10.4269/ajtmh.2012.11-0451. Epub 2012 Nov 19.	Weather-driven variation in dengue activity in Australia examined using a process-based modeling approach.	1	2018-07-14	19
article	1885	2013	Barnes et al	J Allergy/Clin Pract	Climate change and our environment: the effect on respiratory and allergic disease	1	2018-06-18	57
article	1886	2013	Beck-Johnson et al	PLoS One	The effect of temperature on Anopheles mosquito population dynamics and the potential for malaria transmission	1	2018-06-18	116
article	1887	2013	Bhatia R, Dash AP, Sunyoto T.	WHO South East Asia J Public Health. 2013 Jan-Mar;2(1):23-27. doi: 10.4103/2224-3151.115830. Review.	Changing epidemiology of dengue in South-East Asia.	1	2018-07-16	44
article	1888	2013	Bi Y, Yu W, Hu W, Lin H, Guo Y, Zhou XN, Tong S.	Parasit Vectors. 2013 Dec 17;6:357. doi: 10.1186/1756-3305-6-357.	Impact of climate variability on Plasmodium vivax and Plasmodium falciparum malaria in Yunnan Province, China.	1	2018-07-18	26
article	1889	2013	Bouelee et al	Regional Environmental Change	Options for water storage and rainwater harvesting to improve health and resilience against climate change in Africa	1	2018-06-03	43
article	1890	2013	Bourbonnais R, Zayed J, Lévesque M, Busque MA, Duguay P, Truchon G.	Ind Health. 2013;51(1):25-33.	Identification of workers exposed concomitantly to heat stress and chemicals.	1	2018-07-24	9
article	1891	2013	Bouzid M, Hooper L, Hunter PR.	PLoS One. 2013 Apr 25;8(4):e62041. doi: 10.1371/journal.pone.0062041. Print 2013. Review.	The effectiveness of public health interventions to reduce the health impact of climate change: a systematic review of systematic reviews	1	2018-06-18	51
article	1892	2013	Bradbear/Friel	Food Pol	Integrating climate change, food prices and population health	1	2018-06-03	23
article	1893	2013	Braks M, van Ginkel R, Wint W, Sedda L, Sprong H.	Int J Environ Res Public Health. 2013 Dec 19;11(1):13-29. doi: 10.3390/ijerph110100013. Review.	Climate change and public health policy: translating the science.	1	2018-07-18	15
article	1894	2013	Brown L, Murray V.	Disaster Health. 2013 Apr 1;1(2):117-127. doi: 10.4161/dish.25216. eCollection 2013 Apr-Dec. Review.	Examining the relationship between infectious diseases and flooding in Europe: A systematic literature review and summary of possible public health interventions.	1	2018-07-23	30
article	1895	2013	Buse C.	J Eval Clin Pract. 2013 Dec;19(6):1095-100. doi: 10.1111/jep.12069. Epub 2013 Jun 27.	Intersectoral action for health equity as it relates to climate change in Canada: contributions from critical systems heuristics.	1	2018-07-16	6
article	1896	2013	Bustinza R, Lebel G, Gosselin P, Bélanger D, Chebana F.	BMC Public Health. 2013 Jan 21;13:56. doi: 10.1186/1471-2458-13-56.	Health impacts of the July 2010 heat wave in Québec, Canada.	1	2018-07-15	58
article	1897	2013	Cann KF, Thomas DR, Salmon RL, Wyn-Jones AP, Kay D.	Epidemiol Infect. 2013 Apr;141(4):671-86. doi: 10.1017/S0950268812001653. Epub 2012 Aug 9. Review.	Extreme water-related weather events and waterborne disease.	1	2018-07-13	191
article	1898	2013	Carrasco LR, Coker R, Cook AR.	PLoS Med. 2013;10(2):e1001392. doi: 10.1371/journal.pmed.1001392. Epub 2013 Feb 19.	Who should pay for global health, and how much?	1	2018-07-14	5
article	1899	2013	Caruana CM.	Environ Health Perspect. 2013 Oct;121(10):A310. No abstract available.	A new breed of model: estimating the impact of climate change on malaria transmission.	1	2018-07-24	3
article	1900	2013	Ch'ng TW, Mosavi SA, Noor Azimah AA, Azlan NZ, Azhany Y, Liza-Sharmini AT.	Med J Malaysia. 2013 Oct;68(5):410-4.	Monsoon and primary acute angle closure in malaysia.	1	2018-07-25	1
article	1901	2013	Charlesworth KE, Madden DL, Capon AG.	N S W Public Health Bull. 2013 Nov;24(2):76-80. doi: 10.1071/NB12097.	Environmentally sustainable health care: using an educational intervention to engage the public health medical workforce in Australia.	1	2018-07-21	2
article	1902	2013	Charlwood JD, Cuamba N, Tomás EV, Briët OJ.	Malar J. 2013 Jun 17;12:208. doi: 10.1186/1475-2875-12-208.	Living on the edge: a longitudinal study of Anopheles funestus in an isolated area of Mozambique.	1	2018-07-16	9
article	1903	2013	Chen CC, Epp T, Jenkins E, Waldner C, Curry PS, Soos C.	Int J Environ Res Public Health. 2013 Jul 22;10(7):3033-51. doi: 10.3390/ijerph10073033.	Modeling monthly variation of Culex tarsalis (Diptera: Culicidae) abundance and West Nile Virus infection rate in the Canadian Prairies.	1	2018-07-18	12
article	1904	2013	Chen CC, Jenkins E, Epp T, Waldner C, Curry PS, Soos C.	Int J Environ Res Public Health. 2013 Jul 22;10(7):3052-71. doi: 10.3390/ijerph10073052.	Climate change and West Nile virus in a highly endemic region of North America.	1	2018-07-18	28
article	1905	2013	Chen JS, Lin YM, Yang WH.	J Urol. 2013 Jul;190(1):228-32. doi: 10.1016/j.juro.2013.02.013. Epub 2013 Feb 13. Erratum in: J Urol. 2018 Jan 29;:.	Diurnal temperature change is associated with testicular torsion: a nationwide, population based study in Taiwan.	1	2018-07-16	10
article	1906	2013	Cheng JJ, Berry P.	Int J Public Health. 2013 Apr;58(2):305-11. doi: 10.1007/s00038-012-0422-5. Epub 2012 Oct 31. Review.	Health co-benefits and risks of public health adaptation strategies to climate change: a review of current literature	1	2018-06-03	68
[truncated: 393 more rows]
